# Supplementary material for: Semantic representation of neural circuit knowledge in Caenorhabditis elegans
Source: Brain Inform. 2023 Nov 10;10(1):30. doi: 10.1186/s40708-023-00208-5 (PMC10638142; doi:10.1186/s40708-023-00208-5)
Supplement: Supplementary file 2 — Additional file 2: Table S1. Conversion of author statements to semantic triple format, with statements drawn from the literature on egg-laying behavior. Columns labelled Process # contain nodes representing either GO Biological Processes or GO Molecular Functions. Terms without IDs are novel terms. [file 40708_2023_208_MOESM2_ESM.xlsx]

## Sheet: Sheet1
Local identifier	Biological Category	PMID	Author	Author Statement	ECO evidence 1	ECO evidence 2	ECO evidence 3	MOLECULE	Relation 1a	ECTO	Relation 1b	ECTO	Relation 1c	PROCESS 1	Relation 2a	GENE	CELL/CC	MOLECULE	Relation 2b	GENE	CELL/CC	MOLECULE	Relation 2c	GENE	CELL/CC	MOLECULE	Relation 2d	PROCESS 2	Relation 3a	GENE	CELL/CC	MOLECULE	Relation 3b	GENE	CELL/CC	MOLECULE	Relation 3c	PROCESS 3	Relation 4a	GENE	CELL/CC	MOLECULE	Relation 4b	GENE	CELL/CC	MOLECULE	Relation 4c	PROCESS 4	Relation 5a
EL1	Neurotransmitter biosynthesis	15848803	Alkema et al 2005	"To determine whether TBH-1 is required for octopamine biosynthesis, we measured the octopamine content of tbh-1 mutants using HPLC coupled to electrochemical detection. HPLC analysis of extracts of wild-type animals showed a peak with the same retention time as octopamine (Figure 2A). Spiking the sample with octopamine increased the peak area, indicating that this peak represents octopamine (dat…	Mutant visible phenotype evidence used in manual assertion [ECO:0007118]	High-performance liquid chromatography evidence used in manual assertion [ECO:0001272]								[GO:0004836] tyramine-beta hydroxylase activity	[RO:0002333] enabled by	tbh-1											[BFO_0000050] part of	[GO:0006589] octopamine biosynthetic process	[RO:0002234 ] has output			[CHEBI:17134]octopamine
EL2	Neurotransmitter biosynthesis regulates behaviour	15848803	Alkema et al 2005	"tdc-1 mutants had a reduced number of eggs in the uterus compared to wild-type animals and tbh-1 mutants (Figure 5A ). The egg-laying rate of tdc-1 mutants was comparable to those of wild-type and tbh-1 mutant animals [wild-type, 9.6 ± 0.5; tbh-1(n3247), 9.5 ± 0.5; tbh-1(n3722), 10.0 ± 0.5; tdc-1(n3419), 9.2 ± 0.5; and tdc-1(n3420), 10.0 ± 0.5 eggs/hr]. However, tdc-1 mutants laid their eggs at …	Mutant visible phenotype evidence used in manual assertion [ECO:0007118]									[GO:0004837] tyrosine decarboxylase activity	[RO:0002333] enabled by	tdc-1			[RO:0002234 ] has output			[CHEBI:15760] Tyramine					[BFO_0000050] part of	[GO:0006571] Tyramine biosynthetic process									[RO:0002304] causally upstream of, positive effect	negative regulation of egg deposition									[BFO_0000050] part of	[GO:0018991] egg-laying behaviour
EL3	Neurotransmitter signalling pathway affects behaviour	15848803	Alkema et al 2005	"Thus, in the presence of food tdc-1 mutants, unlike tbh-1 mutants, are hyperactive in egg-laying behavior, suggesting that tyramine plays a role independent of octopamine in the inhibition of egg laying in vivo. We therefore tested the effect of exogenous tyramine on egg laying. Egg laying was inhibited on Petri plates containing 20 mM tyramine (Figure 5C). The inhibitory effect of exogenous tyr…	Mutant visible phenotype evidence used in manual assertion [ECO:0007118]	Pharmacological assay evidence used in manual assertion [ECO:0006054]		[CHEBI:15760] Tyramine					[RO:0012005] is a small molecule activator of	GO:0008226 tyramine receptor activity													[BFO_0000050] part of	GO:0071928 tyramine signaling pathway									[BFO_0000050] part of	negative regulation of egg deposition									[BFO_0000050] part of	[GO:0018991] egg-laying behaviour
EL4	Neuropeptide from specific neuron regulates behaviour	28384151	Banerjee et al 2017	"To address whether specific peptide expression in the uv1 cells is sufficient to rescue constitutive egg-laying in nlp-7(lf);flp-11(lf) mutants, we expressed either nlp-7 or flp-11 under the control of ocr-2 regulatory sequence. uv1-specific expression of either peptide precursor completely reverses hyperactive egg-laying, supporting the idea that the uv1 cells are an important endogenous source…	Mutant visible phenotype evidence used in manual assertion [ECO:0007118]									[GO:0160041] neuropeptide activity	[RO:0002333] enabled by	nlp-7											[BFO_0000050] part of	negative regulation of egg deposition									[BFO_0000050] part of	[GO:0018991] egg-laying behavior
EL5	Regulation of secretion by upstream [GO:0160041] neuropeptide activity	28384151	Banerjee et al 2017	"In wild type animals, the HSN process forms two to four synaptic varicosities within 10μm of the vulval opening where synaptic contacts with the Vm2 vulval muscles are located [51]. We did not observe significant changes in the morphological features of the HSN neurons in either of the neuropeptide single mutants or in nlp-7;flp-11 double mutants. Likewise, the total synaptic volume (S5A Fig) an…	Mutant visible phenotype evidence used in manual assertion [ECO:0007118]									[GO:0160041] neuropeptide activity	[RO:0002333] enabled by	nlp-7											[RO:0002305] causally upstream of, negative effect	[GO:0051047] positive regulation of secretion	[RO:0002479] occurs in		HSN
EL6		28384151	Banerjee et al 2017	"Finally, we asked whether increasing muscle synaptic activation could suppress NLP-7 mediated inhibition of egg laying. Cholinergic transmission at synapses between VC neurons and egg-laying muscles operates in parallel with HSN signaling onto muscles to control their excitability. Vulval muscles express acetylcholine receptors that are responsive to the nematode-specific cholinergic agonist lev…	Over expression analysis evidence used in manual assertion [ECO:0006063]	Gain-of-function mutant phenotypic evidence used in manual assertion [ECO:0007092]								[GO:0007210] serotonin receptor signaling pathway	[RO:0012001] has small molecule activator			[CHEBI:28790] Serotonin									causally related to	GO:0022848 acetylcholine-gated cation-selective channel activity	[RO:0002333] enabled by	L-AChR (unc-29, unc-38, lev-1)							Process 1, Process 2 each: [BFO_0000050] part of	positive regulation of egg deposition									[BFO_0000050] part of	[GO:0018991] egg-laying behavior
EL7	Neuropeptide from specific neuron regulates behaviour	28384151	Banerjee et al 2017	"To address whether specific peptide expression in the uv1 cells is sufficient to rescue constitutive egg-laying in nlp-7(lf);flp-11(lf) mutants, we expressed either nlp-7 or flp-11 under the control of ocr-2 regulatory sequence. uv1-specific expression of either peptide precursor completely reverses hyperactive egg-laying, supporting the idea that the uv1 cells are an important endogenous source…	Mutant visible phenotype evidence used in manual assertion [ECO:0007118]									[GO:0050714] positive regulation of protein secretion	[RO:0002234 ] has output	nlp-7			[RO:0002479] occurs in		uv1						[BFO_0000050] part of	negative regulation of egg deposition									[BFO_0000050] part of	[GO:0018991] egg-laying behavior
EL8	Neuropeptide from specific neuron regulates behaviour	28384151	Banerjee et al 2017	"To address whether specific peptide expression in the uv1 cells is sufficient to rescue constitutive egg-laying in nlp-7(lf);flp-11(lf) mutants, we expressed either nlp-7 or flp-11 under the control of ocr-2 regulatory sequence. uv1-specific expression of either peptide precursor completely reverses hyperactive egg-laying, supporting the idea that the uv1 cells are an important endogenous source…	Mutant visible phenotype evidence used in manual assertion [ECO:0007118]									[GO:0050714] positive regulation of protein secretion	[RO:0002234 ] has output	flp-11			[RO:0002479] occurs in		uv1						[BFO_0000050] part of	negative regulation of egg deposition									[BFO_0000050] part of	[GO:0018991] egg-laying behavior
EL9	Neuropeptide from specific neuron regulates behaviour	28384151	Banerjee et al 2017	"To address whether specific peptide expression in the uv1 cells is sufficient to rescue constitutive egg-laying in nlp-7(lf);flp-11(lf) mutants, we expressed either nlp-7 or flp-11 under the control of ocr-2 regulatory sequence. uv1-specific expression of either peptide precursor completely reverses hyperactive egg-laying, supporting the idea that the uv1 cells are an important endogenous source…	Mutant visible phenotype evidence used in manual assertion [ECO:0007118]									[GO:0050714] positive regulation of protein secretion	[RO:0002333] enabled by	flp-11											[BFO_0000050] part of	negative regulation of egg deposition									[BFO_0000050] part of	[GO:0018991] egg-laying behavior
EL10		28384151	Banerjee et al 2017	"To decipher which cells may be most critical, we used cell-specific promoters to drive overexpression of nlp-7. Surprisingly, despite the spatial proximity of the VC4 and VC5 neurons to the HSNs and vulval muscles, specific expression of nlp-7 in the VC neurons (lin-11 promoter fragment) does not alter egg-laying (Fig 5H). In contrast, specific expression in the uv1 cells (using ocr-2 promoter a…	Over expression analysis evidence used in manual assertion [ECO:0006063]									[GO:0050714] positive regulation of protein secretion	[RO:0002234 ] has output	nlp-7			[RO:0002479] occurs in		uv1						[BFO_0000050] part of	negative regulation of egg deposition									[BFO_0000050] part of	[GO:0018991] egg-laying behavior
EL11	Neuronal activity regulates behaviour	28384151	Banerjee et al 2017	"To begin to address the role of the uv1 cells in neuromodulatory control of egg-laying, we first asked whether manipulations that alter uv1 activity affect the retention of eggs in utero, an indirect measure of egg-laying activity. Wild type adults typically retain about 15 eggs in utero under normal laboratory conditions. We used cell-specific expression of a histamine-gated chloride channel (H…	Neuron chemical inhibition assay evidence									[GO:0051899] Membrane depolarization	[RO:0002479] occurs in		uv1										[BFO_0000050] part of	negative regulation of egg deposition									[BFO_0000050] part of	[GO:0018991] egg-laying behavior
EL12	Neuronal activity regulates behaviour	28384151	Banerjee et al 2017	"We next sought to determine whether uv1 activation is sufficient to inhibit egg-laying. To address this question, we expressed channelrhodopsin (ChR2) in uv1 cells using the regulatory regions of ocr-2 as above. Light stimulation immediately following the initial egg-laying event of an active phase (see Methods) significantly delays subsequent egg-laying events, and also significantly reduces th…	optogenetic evidence used in manual assertion [ECO:0006033]									[GO:0051899] Membrane depolarization	[RO:0002479] occurs in		uv1										[BFO_0000050] part of	negative regulation of egg deposition									[BFO_0000050] part of	[GO:0018991] egg-laying behavior
EL13	Activity-dependent secretion from identified neuron regulates behaviour	28384151	Banerjee et al 2017	"To address whether specific peptide expression in the uv1 cells is sufficient to rescue constitutive egg-laying in nlp-7(lf);flp-11(lf) mutants, we expressed either nlp-7 or flp-11 under the control of ocr-2 regulatory sequence. uv1-specific expression of either peptide precursor completely reverses hyperactive egg-laying, supporting the idea that the uv1 cells are an important endogenous source…	Mutant visible phenotype evidence used in manual assertion [ECO:0007118]	Is there a new ECO code we could suggest for the photostimulation?								[GO:0051899] Membrane depolarization	[RO:0002479] occurs in		uv1										[BFO_0000050] part of	[GO:0050714] positive regulation of protein secretion	[RO:0002234 ] has output	flp-11			[RO:0002479] occurs in		uv1		Process 1, Process 2 each: [BFO_0000050] part of	negative regulation of egg deposition									[BFO_0000050] part of	[GO:0018991] egg-laying behavior
EL14	Activity-dependent secretion from identified neuron regulates behaviour	28384151	Banerjee et al 2017	"To address whether specific peptide expression in the uv1 cells is sufficient to rescue constitutive egg-laying in nlp-7(lf);flp-11(lf) mutants, we expressed either nlp-7 or flp-11 under the control of ocr-2 regulatory sequence. uv1-specific expression of either peptide precursor completely reverses hyperactive egg-laying, supporting the idea that the uv1 cells are an important endogenous source…	Mutant visible phenotype evidence used in manual assertion [ECO:0007118]	Is there a new ECO code we could suggest for the photostimulation?								[GO:0051899] Membrane depolarization	[RO:0002479] occurs in		uv1										[BFO_0000050] part of	[GO:0050714] positive regulation of protein secretion	[RO:0002234 ] has output				[RO:0002479] occurs in		uv1		Process 1, Process 2 each: [BFO_0000050] part of	negative regulation of egg deposition									[BFO_0000050] part of	[GO:0018991] egg-laying behavior
EL15	Regulation of neurotransmitter activity by upstream [GO:0160041] neuropeptide activity	28384151	Banerjee et al 2017	"We found that serotonin exposure stimulates egg-laying similarly in both wild type animals and neuropeptide-deficient single mutants. Serotonin exposure elicits fewer egg-laying events in nlp-7;flp-11 double mutants, likely due to the fact that these animals display constitutive egg-laying and retain fewer eggs in utero (Fig 3D). Strikingly, serotonin exposure also promotes egg-laying in NLP-7 O…	Mutant visible phenotype evidence used in manual assertion [ECO:0007118]	Pharmacological assay evidence used in manual assertion [ECO:0006054]								[GO:0160041] neuropeptide activity	[RO:0002333] enabled by	nlp-7											[RO:0002305] causally upstream of, negative effect	[GO:0007210] serotonin receptor signaling pathway	[RO:0002233] has input	cha-1		[CHEBI:28790] Serotonin					Process 1, Process 2 each: [BFO_0000050] part of	positive regulation of egg deposition									[BFO_0000050] part of	[GO:0018991] egg-laying behavior
EL16	Cellular process regulates behaviour		Bany et al 2003	"UNC-4 functions in a complex with the Groucho-like transcription factor UNC-37 to regulate transcription (Winnier et al., 1999), and unc-37 mutants, like unc-4 mutants, show re- duced expression of CHA-1 and UNC-17 (Lickteig et al., 2001). We assayed egg laying in an unc-37 partial loss-of-function mu- tant and observed a mild hyperactive egg-laying phenotype of 32% early-stage eggs laid. The UN…	Mutant visible phenotype evidence used in manual assertion [ECO:0007118]	Reporter gene assay evidence [ECO:0000049]								[GO:0008134] transcription factor binding	enabled by	unc-37			has input	cha-1							[RO:0002304] causally upstream of, positive effect	GO:0004102 choline O-acetyltransferase activity	enabled by								[BFO_0000050] part of	[GO:0008292] acetylcholine biosynthetic process	[RO:0002234 ] has output			[CHEBI:15355] acetylcholine					[RO:0002304] causally upstream of, positive effect	negative regulation of egg deposition
EL17	Cellular process regulates behaviour	12954868	Bany et al 2003	"We sought to determine whether defects specifically in the VC neurons cause hyperactive egg laying and thus could be the common basis of the hyperactive behavior in the six Unc mutants with defects in VC structure. These mutants are each known to have multiple classes of neurons with structural defects, and it is not clear whether there are neurons besides the VCs affected by all six. A laser mi…	Tissue ablation phenotypic evidence used in manual assertion [ECO:0007137]									[GO:0009987] cellular process	[RO:0002479] occurs in		VC										causally upstream of or within [RO:0002418]:	negative regulation of egg deposition									[BFO_0000050] part of	[GO:0018991] egg-laying behavior
EL18	Neurotransmitter regulates behaviour	12954868	Bany et al 2003	"Acetylcholinesterase acts to clear acetylcholine released in synaptic clefts, thus ensuring that signaling is rapidly terminated. Aldicarb, by inhib- iting acetylcholinesterase activity, causes acetylcholine to accu- mulate in synapses and allows us to investigate the effects of increasing all acetylcholine signaling. We exposed animals to plates containing increasing doses of aldicarb and assay…	Pharmacological assay evidence used in manual assertion [ECO:0006054]			[CHEBI:15355] acetylcholine					[RO:0012005] is a small molecule activator of	[GO:0015464] acetylcholine receptor activity													[BFO_0000050] part of	negative regulation of egg deposition									[BFO_0000050] part of	[GO:0018991] egg-laying behavior
EL19	Neurotransmitter regulates behaviour	12954868	Bany et al 2003	"Acetylcholinesterase acts to clear acetylcholine released in synaptic clefts, thus ensuring that signaling is rapidly terminated. Aldicarb, by inhib- iting acetylcholinesterase activity, causes acetylcholine to accu- mulate in synapses and allows us to investigate the effects of increasing all acetylcholine signaling. We exposed animals to plates containing increasing doses of aldicarb and assay…	Pharmacological assay evidence used in manual assertion [ECO:0006054]			[CHEBI:15355] acetylcholine					[RO:0012005] is a small molecule activator of	[GO:0015464] acetylcholine receptor activity													[BFO_0000050] part of	negative regulation of egg deposition									[BFO_0000050] part of	[GO:0018991] egg-laying behavior
EL20	Neurotransmitter biosynthesis regulates behaviour	12954868	Bany et al 2003	""Acetylcholinesterase acts to clear acetylcholine released in synaptic clefts, thus ensuring that signaling is rapidly terminated. Aldicarb, by inhib- iting acetylcholinesterase activity, causes acetylcholine to accu- mulate in synapses and allows us to investigate the effects of increasing all acetylcholine signaling. We exposed animals to plates containing increasing doses of aldicarb and assa…	Mutant visible phenotype evidence used in manual assertion [ECO:0007118]	Pharmacological assay evidence used in manual assertion [ECO:0006054]								GO:0003990 acetylcholinesterase activity	[RO:0002333] enabled by	ace-1											[BFO_0000050] part of	[GO:0008292] acetylcholine biosynthetic process	[RO:0002234 ] has output			[CHEBI:15355] acetylcholine					[RO:0002304] causally upstream of, positive effect	[GO:0014055] acetylcholine secretion, neurotransmission									[BFO_0000050] part of	[GO:0018991] egg-laying behavior
EL21	Neurotransmitter biosynthesis regulates behaviour	12954868	Bany et al 2003	""Acetylcholinesterase acts to clear acetylcholine released in synaptic clefts, thus ensuring that signaling is rapidly terminated. Aldicarb, by inhib- iting acetylcholinesterase activity, causes acetylcholine to accu- mulate in synapses and allows us to investigate the effects of increasing all acetylcholine signaling. We exposed animals to plates containing increasing doses of aldicarb and assa…		Pharmacological assay evidence used in manual assertion [ECO:0006054]								GO:0003990 acetylcholinesterase activity	[RO:0002333] enabled by	ace-2											[BFO_0000050] part of	[GO:0008292] acetylcholine biosynthetic process	[RO:0002234 ] has output			[CHEBI:15355] acetylcholine					[RO:0002304] causally upstream of, positive effect	[GO:0014055] acetylcholine secretion, neurotransmission									[BFO_0000050] part of	negative regulation of egg deposition
EL22	Neurotransmitter biosynthesis from identified source neuron regulates behaviour	12954868	Bany et al 2003	"Because the VC neurons appear to inhibit egg laying and are cholinergic, we tested whether the VCs release acetylcholine to inhibit egg laying. The VCs are the only cells of the egg-laying system that express the UNC-4 complex, CHA-1, and UNC-17 (Lickteig et al., 2001); however, because unc-4, cha-1, and unc-17 are each expressed in other neurons, it was necessary to determine whether mutations …	Over expression analysis evidence used in manual assertion [ECO:0006063]									GO:0004102 choline O-acetyltransferase activity	[RO:0002333] enabled by	cha-1			[RO:0002479] occurs in		VC						[BFO_0000050] part of	[GO:0008292] acetylcholine biosynthetic process	[RO:0002234 ] has output			[CHEBI:15355] acetylcholine					[RO:0002304] causally upstream of, positive effect	[GO:0014055] acetylcholine secretion, neurotransmission									[BFO_0000050] part of	negative regulation of egg deposition
EL23	Neurotransmitter biosynthesis from identified source neuron regulates behaviour	12954868	Bany et al 2003	"Because the VC neurons appear to inhibit egg laying and are cholinergic, we tested whether the VCs release acetylcholine to inhibit egg laying. The VCs are the only cells of the egg-laying system that express the UNC-4 complex, CHA-1, and UNC-17 (Lickteig et al., 2001); however, because unc-4, cha-1, and unc-17 are each expressed in other neurons, it was necessary to determine whether mutations …	Transgenic rescue experiment evidence used in manual assertion [ECO:0006092]									[GO:0005277] acetylcholine transmembrane transporter activity	[RO:0002333] enabled by	unc-17			[RO:0002479] occurs in		VC						[BFO_0000050] part of	[GO:0014055] acetylcholine secretion, neurotransmission		unc-17							[BFO_0000050] part of	negative regulation of egg deposition									[BFO_0000050] part of	[GO:0018991] egg-laying behavior
EL24	Cellular process regulates behaviour		Bany et al 2003	"UNC-4 functions in a complex with the Groucho-like transcription factor UNC-37 to regulate transcription (Winnier et al., 1999), and unc-37 mutants, like unc-4 mutants, show re- duced expression of CHA-1 and UNC-17 (Lickteig et al., 2001). We assayed egg laying in an unc-37 partial loss-of-function mu- tant and observed a mild hyperactive egg-laying phenotype of 32% early-stage eggs laid. The UN…	Mutant visible phenotype evidence used in manual assertion [ECO:0007118]	Reporter gene assay evidence [ECO:0000049]								GO:0008134 transcription factor binding	enabled by	unc-37			has input	unc-17							causally upstream of with positive effect	[GO:0005277] acetylcholine transmembrane transporter activity	enabled by								[BFO_0000050] part of	[GO:0014055] acetylcholine secretion, neurotransmission									[BFO_0000050] part of	negative regulation of egg deposition
EL25	Neurotransmitter regulates behaviour via specific receptor	12954868	Bany et al 2003	"GAR-2 is one of the three C. elegans muscarinic acetylcholine receptors and is expressed on the HSNs (Lee et al., 2000). GAR-2 is the only identified muscarinic acetylcholine receptor known to be expressed in any cell of the egg-laying system (Lee et al., 2000); therefore, GAR-2 could be a receptor mediating the inhibitory effects of acetylcholine on egg laying. To test this idea, we ob- tained …	Mutant visible phenotype evidence used in manual assertion [ECO:0007118]			[CHEBI:15355] acetylcholine					[RO:0012005] is a small molecule activator of	GO:0016907 G protein-coupled acetylcholine receptor activity	[RO:0002333] enabled by	gar-2											[BFO_0000050] part of	negative regulation of egg deposition									[BFO_0000050] part of	[GO:0018991] egg-laying behavior
EL26	Neurotransmitter regulates behaviour via specific receptor	12954868	Bany et al 2003	"We also placed the gar-2 mutants on aldicarb plates, hypoth- esizing that if acetylcholine inhibits egg laying by signaling through GAR-2, then the gar-2 mutants should fail to inhibit egg laying in response to aldicarb. This in fact is what we observed; despite increasing concentrations of aldicarb, the rate of egg laying in gar-2 mutants was unchanged (Fig. 5D). This is not because of an inabi…	Mutant visible phenotype evidence used in manual assertion [ECO:0007118]	Pharmacological assay evidence used in manual assertion [ECO:0006054]		[CHEBI:15355] acetylcholine					[RO:0012005] is a small molecule activator of	GO:0016907 G protein-coupled acetylcholine receptor activity	[RO:0002333] enabled by	gar-2											[BFO_0000050] part of	negative regulation of egg deposition									[BFO_0000050] part of	[GO:0018991] egg-laying behavior
EL27	Ion channel regulates membrane potential	24431435	Branicky et al 2014	"We next characterized the loss-of-function phenotype of clh-3 by examining how ok768 and ok763, two deletion alleles of clh-3 (Fig. 1A), affect egg-laying behavior. These mutants were not significantly different from the wild-type in terms of the number of eggs they retained (Fig. 1C,D) nor in their egg-laying rate in the presence of abundant food (Fig. 2B). In HSN calcium-imaging experiments, t…	Mutant visible phenotype evidence used in manual assertion [ECO:0007118]	Pharmacological assay evidence used in manual assertion [ECO:0006054]								[GO:0005247] voltage-gated chloride channel activity	[RO:0002333] enabled by	clh-3											[RO:0002305] causally upstream of, negative effect	[GO:0051899] Membrane depolarization	[RO:0002479] occurs in		HSN						[BFO_0000050] part of	[GO:0001820 ] serotonin secretion									Process 1, Process 2, Process 3 each: [BFO_0000050] part of	positive regulation of egg deposition
EL28	Ion channel regulates membrane potential	24431435	Branicky et al 2014	"The hypermorphic mutation and overex- pression of clh-3 leads to a defect in egg laying and serotonin release from the HSN, suggesting that clh-3-encoded channels inhibit the HSN. To test this directly, we introduced an integrated transgene that expresses the calcium sen- sor Cameleon into the HSNs (ljIs19 [pcat-1::YC2.1]; Zhang et al., 2008) and imaged HSN activity (Fig. 5). In the wild- type, …	Genetically encoded fluorescent ion concentration sensor assay evidence [ECO:0006040]	Mutant visible phenotype evidence used in manual assertion [ECO:0007118]								[GO:0005247] voltage-gated chloride channel activity	[RO:0002333] enabled by	clh-3											[RO:0002305] causally upstream of, negative effect	[GO:0051899] Membrane depolarization	[RO:0002479] occurs in		HSN						Process 1, Process 2, each: [BFO_0000050] part of	negative regulation of egg deposition									[BFO_0000050] part of	[GO:0018991] egg-laying behavior
EL29	Neuromodulation of specific neuron by ion channel activity	24431435	Branicky et al 2014	"Because clh-3 encodes chloride channels, we reasoned that it might affect HSN activity by affecting HSN excitability. To test this, we crossed the clh-3 mutants with an integrated transgenic line that expresses Channelrhodopsin-2 (ChR2), the blue-light- activated cation channel (Nagel et al., 2005), in the HSNs (wzIs6 [pegl-6::ChR2]; Leifer et al., 2011; Emtage et al., 2012). In wild- type worms…	Mutant visible phenotype evidence used in manual assertion [ECO:0007118]	optogenetic evidence used in manual assertion [ECO:0006033]								GO:0005247 voltage-gated chloride channel activity	[RO:0002333] enabled by	clh-3											[BFO_0000050] part of	[GO:0060075] regulation of resting membrane potential	[RO:0002479] occurs in		HSN						[BFO_0000050] part of	negative regulation of egg deposition									[BFO_0000050] part of	[GO:0018991] egg-laying behavior
EL30	Neuromodulation of specific neuron by ion channel activity		Branicky et al 2018	"How might clh-3-encoded channels regulate HSN excitability? One possibility is that the channels affect intracellular chloride concentrations ([Cl−]i) and thereby affect excitability via the GABAAR....Another possibility is that the channels affect excitability directly by mediating chloride influx (Madison et al., 1986; Rinke et al., 2010; Ratté and Prescott, 2011). If this were the case, we re…	Mutant visible phenotype evidence used in manual assertion [ECO:0007118]									[GO:0005247 ] voltage-gated chloride channel activity	[RO:0002333] enabled by	clh-3											[RO:0004046] causally upstream of or within, negative effect	[GO:0060075] regulation of resting membrane potential	[RO:0002479] occurs in		HSN						Process 1, Process 2, each: [BFO_0000050] part of	negative regulation of egg deposition									[BFO_0000050] part of	[GO:0018991] egg-laying behavior
EL31	G protein activity regulates phospholipase activation	8630258	Brundate et al 1996	"The Gqα family in mammals has been shown to activate all of the isoforms of phospholipase Cβ (PLCβ). To determine if C. elegans Gqα could be involved in a similar pathway, we transfected C. elegans Gqα cDNA under control of the CMV promoter into COS-7 cells, and measured stimulation of endogenous phospholipase activity (Lee et al., 1992; Figure 2). In the presence of aluminum fluoride, which act…	Over expression analysis evidence used in manual assertion [ECO:0006063]									[GO:0003925] G protein activity	[RO:0002333] enabled by	egl-30											[RO:0002304] causally upstream of, positive effect	[GO:0004629] phospholipase C activity		ser-1
EL32	Neurotransmitter regulates neuronal activity via ion channel + ion channel regulates neuronal activity via GPCR	16291940	Carnell et al 2005	"Although wild-type animals increase their egg-laying rate in the presence of 5-HT, surprisingly, ser-1 mutant animals exposed to 5-HT on agar plates for 60 min displayed a significantly lower rate of egg laying compared with untreated ser-1 mutant animals (number of eggs laid per 10 animals: 0 mm 5-HT, 37 ± 4; 7.5 mm 5-HT, 7 ± 2; p < 0.001) (Fig. 4A). This result indicates that there is an inhib…	Mutant visible phenotype evidence used in manual assertion [ECO:0007118]	Pharmacological assay evidence used in manual assertion [ECO:0006054]		[CHEBI:28790] Serotonin					[RO:0012005] is a small molecule activator of	[GO:0160039 serotonin-gated chloride channel activity	[RO:0002333] enabled by	mod-1											[RO:0002304] causally upstream of, positive effect	[GO:0003925] G protein activity	[RO:0002333] enabled by								Process 1, Process 2 each: [BFO_0000050] part of	negative regulation of egg deposition									[BFO_0000050] part of	[GO:0018991] egg-laying behavior
EL33	Neurotransmitter regulates behaviour via specific receptor in identified neuron	16291940	Carnell et al 2005	"The expression of gfp in the vulval muscles suggests that ser-1 may be acting in vulval muscles to mediate the stimulatory effect of 5-HT on egg laying. To test this hypothesis, we expressed the ser-1 cDNA using the muscle-specific myo-3 promoter (Okkema et al., 1993) to determine whether it could rescue 5-HT-induced egg laying. Consistent with this hypothesis, we found the Pmyo-3::ser-1(+) tran…	Transgenic rescue experiment evidence used in manual assertion [ECO:0006092]	Pharmacological assay evidence used in manual assertion [ECO:0006054]		[CHEBI:28790] Serotonin					[RO:0012005] is a small molecule activator of	[GO:0099589] serotonin receptor activity	[RO:0002333] enabled by	ser-1			[RO:0002479] occurs in		VM						[BFO_0000050] part of	positive regulation of egg deposition									[BFO_0000050] part of	[GO:0018991] egg-laying behavior
EL34	Neurotransmitter regulates neuronal activity via ion channel + ion channel regulates neuronal activity via GPCR	16291940	Carnell et al 2005	"Although wild-type animals increase their egg-laying rate in the presence of 5-HT, surprisingly, ser-1 mutant animals exposed to 5-HT on agar plates for 60 min displayed a significantly lower rate of egg laying compared with untreated ser-1 mutant animals (number of eggs laid per 10 animals: 0 mm 5-HT, 37 ± 4; 7.5 mm 5-HT, 7 ± 2; p < 0.001) (Fig. 4A). This result indicates that there is an inhib…	Mutant visible phenotype evidence used in manual assertion [ECO:0007118]	Pharmacological assay evidence used in manual assertion [ECO:0006054]		[CHEBI:28790] Serotonin					[RO:0012005] is a small molecule activator of	[GO:0160039 serotonin-gated chloride channel activity	[RO:0002333] enabled by	mod-1											[BFO_0000050] part of	negative regulation of egg deposition									[BFO_0000050] part of	[GO:0018991] egg-laying behavior
EL35	Ion channel regulates neural activity	23303953	Collins & Koelle 2013	"unc-103 is the sole C. elegans ortholog of ERG, which encodes a conserved, voltage-gated K+ channel that inhibits cell excitability ...C. elegans ERG may act to oppose membrane depolarization mediated by L-type Ca2+ channels. In the human heart, hERG acts to repolarize the heart muscle during long ventricular action potentials mediated by L-type Ca2+ channels (Sanguinetti and Tristani-Firouzi, 2…	Mutant visible phenotype evidence used in manual assertion [ECO:0007118]	Gain-of-function mutant phenotypic evidence used in manual assertion [ECO:0007092]	Genetically encoded fluorescent ion concentration sensor assay evidence [ECO:0006040]							[GO:0005245] voltage-gated calcium channel activity	[RO:0002333] enabled by	egl-19											[BFO_0000050] part of	negative regulation of egg deposition									[BFO_0000050] part of	[GO:0018991] egg-laying behavior
EL36	Ion channel regulates neural activity	23303953	Collins & Koelle 2013	"unc-103 is the sole C. elegans ortholog of ERG, which encodes a conserved, voltage-gated K+ channel that inhibits cell excitability ...C. elegans ERG may act to oppose membrane depolarization mediated by L-type Ca2+ channels. In the human heart, hERG acts to repolarize the heart muscle during long ventricular action potentials mediated by L-type Ca2+ channels (Sanguinetti and Tristani-Firouzi, 2…	Mutant visible phenotype evidence used in manual assertion [ECO:0007118]	Gain-of-function mutant phenotypic evidence used in manual assertion [ECO:0007092]	Genetically encoded fluorescent ion concentration sensor assay evidence [ECO:0006040]							[GO:0005249] voltage-gated potassium channel activity	[RO:0002333] enabled by	unc-103											[BFO_0000050] part of	positive regulation of egg deposition									[BFO_0000050] part of	[GO:0018991] egg-laying behavior
EL37	Ion channel activity in defined cell type regulates behaviour	23303953	Collins & Koelle 2013	"To test where ERG function was necessary, we analyzed egg-laying behavior in animals transgenically expressing a dominant-negative ERG mutant. We adapted a previously described dominant-negative mutant of the GIRK2 K+ channel (Kuzhikandathil and Oxford, 2000) in which mutation of the GYG residues in the K+ selectivity filter to three alanines (AAA) dominantly blocks activity of wild-type GIRK2 s…	Mutant visible phenotype evidence used in manual assertion [ECO:0007118]									[GO:0005249] voltage-gated potassium channel activity	[RO:0002333] enabled by	unc-103			[RO:0002479] occurs in		muscle						[BFO_0000050] part of	negative regulation of egg deposition									[BFO_0000050] part of	[GO:0018991] egg-laying behavior
EL38	Ion channel activity in defined neuron regulates behaviour	23303953	Collins & Koelle 2013	"To test where ERG function was necessary, we analyzed egg-laying behavior in animals transgenically expressing a dominant-negative ERG mutant. We adapted a previously described dominant-negative mutant of the GIRK2 K+ channel (Kuzhikandathil and Oxford, 2000) in which mutation of the GYG residues in the K+ selectivity filter to three alanines (AAA) dominantly blocks activity of wild-type GIRK2 s…										[GO:0005249] voltage-gated potassium channel activity	[RO:0002333] enabled by	unc-103			[RO:0002479] occurs in		HSN						[BFO_0000050] part of	negative regulation of egg deposition									[BFO_0000050] part of	[GO:0018991] egg-laying behavior
EL39		23303953	Collins & Koelle 2013	"We next determined in which cells ERG acts to inhibit egg-laying behavior. The HSN motor neurons release serotonin and promote the induction of the active phase of egg-laying behavior. Animals lacking the HSNs are egg-laying defective, accumulating 50 unlaid eggs (Fig. 3A). This strong egg-laying defect of HSN(−) animals was partially suppressed in ERG-null mutants, but the animals remained egg-…	Mutant visible phenotype evidence used in manual assertion [ECO:0007118]									[GO:0005249] voltage-gated potassium channel activity	[RO:0002333] enabled by	unc-103			[RO:0002479] occurs in		muscle						[BFO_0000050] part of	negative regulation of egg deposition									Process 1, Process 2 each: [BFO_0000050] part of	[GO:0018991] egg-laying behavior
EL40		23303953	Collins & Koelle 2013	"We next determined in which cells ERG acts to inhibit egg-laying behavior. The HSN motor neurons release serotonin and promote the induction of the active phase of egg-laying behavior. Animals lacking the HSNs are egg-laying defective, accumulating 50 unlaid eggs (Fig. 3A). This strong egg-laying defect of HSN(−) animals was partially suppressed in ERG-null mutants, but the animals remained egg-…	Mutant visible phenotype evidence used in manual assertion [ECO:0007118]									[GO:0005249] voltage-gated potassium channel activity	[RO:0002333] enabled by	unc-103			[RO:0002479] occurs in		muscle						[BFO_0000050] part of	negative regulation of egg deposition									Process 1, Process 2 each: [BFO_0000050] part of	[GO:0018991] egg-laying behavior
EL41	Ion channel regulates membrane potential	27849154	Collins et al. 2016	"We have previously shown that two Cl- extruding transporters, KCC-2 and ABTS-1, are expressed in the HSNs where they promote the development of inhibitory ligand-gated Cl- channel signaling (Tanis et al., 2009; Bellemer et al., 2011). These data suggest that tyramine signaling through LGC-55 would hyperpolarize the HSN and inhibit activity. To test this directly, we compared HSN activity in wild…	Mutant visible phenotype evidence used in manual assertion [ECO:0007118]	Genetically encoded fluorescent ion concentration sensor assay evidence [ECO:0006040]								[GO:0005254] chloride channel activity	[RO:0002333] enabled by	lgc-55											[RO:0002305] causally upstream of, negative effect	[GO:0051899] Membrane depolarization	[RO:0002479] occurs in		HSN
EL42	Neuron A regulates activity of Neuron B	27849154	Collins et al. 2016	"We next tested whether HSN activity was necessary for circuit activity by recording vulval muscle activity in egl-1(dm) mutants, which lack HSN neurons (Trent et al., 1983). Animals lacking HSNs have a substantial lengthening of the inactive state (Waggoner et al., 1998) and are strongly egg-laying defective, accumulating ~50 eggs in the uterus rather than the 12–15 seen in the wild type (Trent …	Mutant visible phenotype evidence used in manual assertion [ECO:0007118]	Genetically encoded fluorescent ion concentration sensor assay evidence [ECO:0006040]								[GO:0009987] cellular process	[RO:0002479] occurs in		HSN										[RO:0002305] causally upstream of, negative effect	[GO:0051899] Membrane depolarization	[RO:0002479] occurs in		VM
EL43	Activity of Neuron A regulates activity of Neuron B	27849154	Collins et al. 2016	"To directly test how neurotransmitter signaling from the HSNs regulates egg-laying circuit activity, we used the egl-6 promoter to express Channelrhodopsin-2 in the HSNs (Emtage et al., 2012), allowing us to drive neurotransmitter release specifically from the HSNs with blue light. ...We found that activation of HSNs resulted in circuit activity reminiscent of a spontaneous active state, includi…	optogenetic evidence used in manual assertion [ECO:0006033]	Genetically encoded fluorescent ion concentration sensor assay evidence [ECO:0006040]								[GO:0051899] Membrane depolarization	[RO:0002479] occurs in		HSN										[RO:0002304] causally upstream of, positive effect	[GO:0051899] Membrane depolarization	[RO:0002479] occurs in		VC
EL44	Activity of Neuron A regulates activity of Neuron B	27849154	Collins et al. 2016	"To directly test how neurotransmitter signaling from the HSNs regulates egg-laying circuit activity, we used the egl-6 promoter to express Channelrhodopsin-2 in the HSNs (Emtage et al., 2012), allowing us to drive neurotransmitter release specifically from the HSNs with blue light. ...We found that activation of HSNs resulted in circuit activity reminiscent of a spontaneous active state, includi…	optogenetic evidence used in manual assertion [ECO:0006033]	Genetically encoded fluorescent ion concentration sensor assay evidence [ECO:0006040]								[GO:0051899] Membrane depolarization	[RO:0002479] occurs in		HSN										[RO:0002304] causally upstream of, positive effect	[GO:0051899] Membrane depolarization	[RO:0002479] occurs in		VM
EL45	Neuronal activity regulates behaviour	27849154	Collins et al. 2016	"To directly test how neurotransmitter signaling from the HSNs regulates egg-laying circuit activity, we used the egl-6 promoter to express Channelrhodopsin-2 in the HSNs (Emtage et al., 2012), allowing us to drive neurotransmitter release specifically from the HSNs with blue light. ...We found that activation of HSNs resulted in circuit activity reminiscent of a spontaneous active state, includi…	optogenetic evidence used in manual assertion [ECO:0006033]	Genetically encoded fluorescent ion concentration sensor assay evidence [ECO:0006040]								[GO:0051899] Membrane depolarization	[RO:0002479] occurs in		HSN										[BFO_0000050] part of	positive regulation of egg deposition									[BFO_0000050] part of	[GO:0018991] egg-laying behavior
EL46	Neurotransmitter activity depends on ion channel	27849154	Collins et al. 2016	"We found that exogenous tyramine reduced egg laying in wild-type animals (Figure 6A). To identify targets of tyramine inhibition, we tested response to exogenous tyramine in strains mutant for three known C. elegans tyramine receptors. Animals lacking lgc-55, which encodes a tyramine-gated Cl- channel, showed resistance to inhibition by exogenous tyramine (Figure 6A), although tyramine at high l…	Mutant visible phenotype evidence used in manual assertion [ECO:0007118]	Pharmacological assay evidence used in manual assertion [ECO:0006054]		[CHEBI:15760] Tyramine					[RO:0012005] is a small molecule activator of	[GO:0099095] ligand-gated monoatomic anion channel activity	[RO:0002333] enabled by	lgc-55			[RO:0002479] occurs in		HSN						[BFO_0000050] part of	negative regulation of egg deposition									[BFO_0000050] part of	[GO:0018991] egg-laying behavior
EL47	Ion channel activity in defined neuron regulates behaviour		Elkes et al 1997	"To determine where EGL-36 channels act, we constructed and analyzed the expression pattern (Figure 3) of an egl-36::gfp reporter construct, containing 3 kb of 5′ flanking sequences, as well as the first two exons of egl-36 fused in-frame with the coding region of Aequorea green fluorescent protein (GFP). The egl-36::gfp reporter is expressed in three types of muscles (the egg-laying, the anal de…	Mutant visible phenotype evidence used in manual assertion [ECO:0007118]	Transgenic rescue experiment evidence used in manual assertion [ECO:0006092]								[GO:0005244] voltage-gated ion channel activity	[RO:0002333] enabled by	egl-36			[RO:0002479] occurs in		VM						[BFO_0000050] part of	positive regulation of egg deposition									[BFO_0000050] part of	[GO:0018991] egg-laying behavior
EL48	Neuromodulation of specific neuron by G protein signalling	23152612	Emtage et al 2012	"Having established a method for exciting the HSN neurons in freely behaving animals, we next tested whether Go signaling controls the sensitivity of the HSNs to ChR2-mediated stimulation. egl-10 encodes an RGS family GTPase-activating protein (GAP) that accelerates hydrolysis of GTP by Goα and thereby antagonizes Go signaling (Koelle and Horvitz, 1996). egl-10 mutants carrying a Promegl-6::ChR2 …	Mutant visible phenotype evidence used in manual assertion [ECO:0007118]									[GO:0003674] Molecular function	[RO:0002333] enabled by	egl-10											[BFO_0000050] part of	[GO:0007186] G protein-coupled receptor signaling pathway									[RO:0002305] causally upstream of, negative effect	[GO:0060075] regulation of resting membrane potential	[RO:0002479] occurs in		HSN						Prcess 2, Process 3, each [BFO_0000050] part of	positive regulation of egg deposition
EL49	Neuromodulation of specific neuron by G protein signalling	23152612	Emtage et al 2012	"Having established a method for exciting the HSN neurons in freely behaving animals, we next tested whether Go signaling controls the sensitivity of the HSNs to ChR2-mediated stimulation. egl-10 encodes an RGS family GTPase-activating protein (GAP) that accelerates hydrolysis of GTP by Goα and thereby antagonizes Go signaling (Koelle and Horvitz, 1996). egl-10 mutants carrying a Promegl-6::ChR2 …	Mutant visible phenotype evidence used in manual assertion [ECO:0007118]									[GO:0004930] G protein-coupled receptor activity	[RO:0002333] enabled by	egl-6											[RO:0002305] causally upstream of, negative effect	[GO:0060075] regulation of resting membrane potential	[RO:0002479] occurs in	irk-1	HSN						Process 1, Process 2 each: [BFO_0000050] part of	positive regulation of egg deposition									[BFO_0000050] part of	[GO:0018991] egg-laying behavior
EL50	GPCR regulates ion channel	23152612	Emtage et al 2012	"The EGL-6 GPCR is one of several Go- dependent receptors expressed by the HSN neurons. We asked whether IRK-1 channels are generally required for inhibi- tion of HSN neurons by Go signaling, or whether IRK-1 channels are specifically required for signaling downstream of EGL-6 to inhibit HSNs. To address this question, we first tested whether deletion of irk-1 could efficiently suppress the egg- …	Mutant visible phenotype evidence used in manual assertion [ECO:0007118]									[GO:0004930] G protein-coupled receptor activity	[RO:0002333] enabled by	egl-6											[RO:0002304] causally upstream of, positive effect	[GO:0005242] inward rectifier potassium channel activity	[RO:0002333] enabled by								Process 1, Process 2 each: [BFO_0000050] part of	negative regulation of egg deposition									[BFO_0000050] part of	[GO:0018991] egg-laying behavior
EL51	Neuromodulation of specific neuron by G protein signalling	23152612	Emtage et al 2012	"Having established a method for exciting the HSN neurons in freely behaving animals, we next tested whether Go signaling controls the sensitivity of the HSNs to ChR2-mediated stimulation. egl-10 encodes an RGS family GTPase-activating protein (GAP) that accelerates hydrolysis of GTP by Goα and thereby antagonizes Go signaling (Koelle and Horvitz, 1996). egl-10 mutants carrying a Promegl-6::ChR2 …	Mutant visible phenotype evidence used in manual assertion [ECO:0007118]									[GO:0005096] GTPase activator activity	[RO:0002333] enabled by	egl-10											[RO:0002305] causally upstream of, negative effect	[GO:0007186] G protein-coupled receptor signaling pathway									[BFO_0000050] part of	[GO:0042391] regulation of membrane potential	[RO:0002479] occurs in		HSN						Process 1, Process 3, each: [BFO_0000050] part of	negative regulation of egg deposition
EL52	Neuromodulation of specific neuron by ion channel activity	23152612	Emtage et al 2012	"Having established a method for exciting the HSN neurons in freely behaving animals, we next tested whether Go signaling controls the sensitivity of the HSNs to ChR2-mediated stimulation. egl-10 encodes an RGS family GTPase-activating protein (GAP) that accelerates hydrolysis of GTP by Goα and thereby antagonizes Go signaling (Koelle and Horvitz, 1996). egl-10 mutants carrying a Promegl-6::ChR2 …	Mutant visible phenotype evidence used in manual assertion [ECO:0007118]	optogenetic evidence used in manual assertion [ECO:0006033]								[GO:0005242] inward rectifier potassium channel activity	[RO:0002333] enabled by	irk-1											[BFO_0000050] part of	[GO:0045837] negative regulation of membrane potential	[RO:0002479] occurs in		HSN						Process 1, Process 2 each: [BFO_0000050] part of	negative regulation of egg deposition									[BFO_0000050] part of	[GO:0018991] egg-laying behavior
EL53	Neuromodulation of specific neuron by G protein signalling	23152612	Emtage et al 2012	"Having established a method for exciting the HSN neurons in freely behaving animals, we next tested whether Go signaling controls the sensitivity of the HSNs to ChR2-mediated stimulation. egl-10 encodes an RGS family GTPase-activating protein (GAP) that accelerates hydrolysis of GTP by Goα and thereby antagonizes Go signaling (Koelle and Horvitz, 1996). egl-10 mutants carrying a Promegl-6::ChR2 …	Mutant visible phenotype evidence used in manual assertion [ECO:0007118]									[GO:0007186] G protein-coupled receptor signaling pathway	[RO:0002333] enabled by	egl-6											[RO:0002305] causally upstream of, negative effect	[GO:0060075] regulation of resting membrane potential	[RO:0002479] occurs in		HSN						Process 1, Process 2 each: [BFO_0000050] part of	negative regulation of egg deposition									[BFO_0000050] part of	[GO:0018991] egg-laying behavior
EL54	Neuromodulation of specific neuron by G protein signalling	23152612	Emtage et al 2012	"Having established a method for exciting the HSN neurons in freely behaving animals, we next tested whether Go signaling controls the sensitivity of the HSNs to ChR2-mediated stimulation. egl-10 encodes an RGS family GTPase-activating protein (GAP) that accelerates hydrolysis of GTP by Goα and thereby antagonizes Go signaling (Koelle and Horvitz, 1996). egl-10 mutants carrying a Promegl-6::ChR2 …	Mutant visible phenotype evidence used in manual assertion [ECO:0007118]									[GO:0007186] G protein-coupled receptor signaling pathway	[RO:0002333] enabled by	egl-6											[RO:0002305] causally upstream of, negative effect	[GO:0042391] regulation of membrane potential	[RO:0002479] occurs in		HSN						Process 1, Process 2 each: [BFO_0000050] part of	negative regulation of egg deposition									[BFO_0000050] part of	[GO:0018991] egg-laying behavior
EL55	Environmental input regulates neuronal activity	26100886	Fenk & de Bono 2015	"Our behavioral data prompted us to seek other CO2-responsive neurons by using in vivo Ca2+ imaging of neurons expressing the ratiometric sensor YC3.60. We detected robust CO2 evoked Ca2+ increases in the nociceptive ADL neurons and ASH neurons, the food/pheromone sensing a ASK neurons, the AWC olfactory neurons, and the ASJ photoreceptors/pheromone sensors (figure 2A)....Our data suggest that AD…	Genetically encoded fluorescent ion concentration sensor assay evidence [ECO:0006040]			[CHEBI:16526] carbon dioxide					[RO:0012005] is a small molecule activator of	[GO:0170015] carbon dioxide receptor activity													[RO:0002304] causally upstream of, positive effect	[GO:0051899] Membrane depolarization	[RO:0002479] occurs in		ASK
EL56	Environmental input regulates neuronal activity	26100886	Fenk & de Bono 2015	"Our behavioral data prompted us to seek other CO2-responsive neurons by using in vivo Ca2+ imaging of neurons expressing the ratiometric sensor YC3.60. We detected robust CO2 evoked Ca2 + increases in the nociceptive ADL neurons and ASH neurons, the food/pheromone sensing a ASK neurons, the AWC olfactory neurons, and the ASJ photoreceptors/pheromone sensors (figure 2A)....Our data suggest that A…	Genetically encoded fluorescent ion concentration sensor assay evidence [ECO:0006040]			[CHEBI:16526] carbon dioxide					[RO:0012005] is a small molecule activator of	[GO:0170015] carbon dioxide receptor activity													[RO:0002304] causally upstream of, positive effect	[GO:0051899] Membrane depolarization	[RO:0002479] occurs in		AWC
EL57	Environmental input regulates neuronal activity	26100886	Fenk & de Bono 2015	"Our behavioral data prompted us to seek other CO2-responsive neurons by using in vivo Ca2+ imaging of neurons expressing the ratiometric sensor YC3.60. We detected robust CO2 evoked CO2 + increases in the nociceptive ADL neurons and ASH neurons, the food/pheromone sensing a ASK neurons, the AWC olfactory neurons, and the ASJ photoreceptors/pheromone sensors (figure 2A)....Our data suggest that A…	Genetically encoded fluorescent ion concentration sensor assay evidence [ECO:0006040]			[CHEBI:16526] carbon dioxide					[RO:0012005] is a small molecule activator of	[GO:0170015] carbon dioxide receptor activity													[RO:0002304] causally upstream of, positive effect	[GO:0051899] Membrane depolarization	[RO:0002479] occurs in		ASH
EL58	Environmental input regulates neuronal activity	26100886	Fenk & de Bono 2015	"Our behavioral data prompted us to seek other CO2-responsive neurons by using in vivo Ca2+ imaging of neurons expressing the ratiometric sensor YC3.60. We detected robust CO2 evoked CO2 + increases in the nociceptive ADL neurons and ASH neurons, the food/pheromone sensing a ASK neurons, the AWC olfactory neurons, and the ASJ photoreceptors/pheromone sensors (figure 2A)....Our data suggest that A…	Genetically encoded fluorescent ion concentration sensor assay evidence [ECO:0006040]			[CHEBI:16526] carbon dioxide					[RO:0012005] is a small molecule activator of	[GO:0170015] carbon dioxide receptor activity													[RO:0002304] causally upstream of, positive effect	[GO:0051899] Membrane depolarization	[RO:0002479] occurs in		ASJ
EL59	Environmental input regulates neuronal activity	26100886	Fenk & de Bono 2015	"Our behavioral data prompted us to seek other CO2-responsive neurons by using in vivo Ca2+ imaging of neurons expressing the ratiometric sensor YC3.60. We detected robust CO2 evoked CO2 + increases in the nociceptive ADL neurons and ASH neurons, the food/pheromone sensing a ASK neurons, the AWC olfactory neurons, and the ASJ photoreceptors/pheromone sensors (figure 2A)....Our data suggest that A…	Genetically encoded fluorescent ion concentration sensor assay evidence [ECO:0006040]			[CHEBI:16526] carbon dioxide					[RO:0012005] is a small molecule activator of	[GO:0170015] carbon dioxide receptor activity													[RO:0002304] causally upstream of, positive effect	[GO:0051899] Membrane depolarization	[RO:0002479] occurs in		ADL
EL60	Environmental input regulates neuronal activity	26100886	Fenk & de Bono 2015	"The HSNs are critical regulators of egg-laying and link the egg-laying circuit to the rest of nervous system (54). Ca2+ spikes in HSNs correlate with and likely trigger egg-laying events (55), because optogenetic stimulation of HSNs is sufficient to drive egg-laying (56–58). Does inhibition of egg-laying by elevated CO2 involve inhibition of HSN motor neurons? To test this notion, we imaged Ca2+…	Genetically encoded fluorescent ion concentration sensor assay evidence [ECO:0006040]			[CHEBI:16526] carbon dioxide					[RO:0012005] is a small molecule activator of	[GO:0170015] carbon dioxide receptor activity													[RO:0002305] causally upstream of, negative effect	[GO:0051899] Membrane depolarization	[RO:0002479] occurs in	tax-4	HSN
EL61	Environmental input regulates neuronal activity + Ion channel regulates neural activity	26100886	Fenk & de Bono 2015	"Do CO2 responses in AWC inhibit HSN activity? To address this question, we first examined HSN Ca2+ responses to CO2 in tax-4 mutants. Removing tax-4 disrupted CO2 inhibition of HSN activity (Fig. 7 A, C, and D). Rescuing tax-4 expression selectively in AWC, using a pceh-36::tax-4 cDNA transgene, restored CO2-induced inhibition of HSN to tax-4 animals (Fig. 7 C and D). Together, our data suggest …	Mutant visible phenotype evidence used in manual assertion [ECO:0007118]	Genetically encoded fluorescent ion concentration sensor assay evidence [ECO:0006040]	Transgenic rescue experiment evidence used in manual assertion [ECO:0006092]	[CHEBI:16526] carbon dioxide					[RO:0012005] is a small molecule activator of	[GO:0170015] carbon dioxide receptor activity													[RO:0002304] causally upstream of, positive effect	[GO:0005223] intracellular cGMP-activated cation channel activity	[RO:0002333] enabled by	tax-4			[RO:0002479] occurs in		AWC		[RO:0002305] causally upstream of, negative effect	[GO:0051899] Membrane depolarization	[RO:0002479] occurs in		HSN
EL62	Environmental input regulates neuronal activity + Ion channel regulates neural activity	26100886	Fenk & de Bono 2015	"Given the egl-6(gf) data referred to previously (29), we speculated that, although BAG neurons are not necessary for CO2 to inhibit egg-laying, they might contribute as part of a redundant array of CO2 sensors. To test this hypothesis, we expressed tax-4 cDNA selectively in BAG neurons of tax-4(p678) mutants using the flp-17 promoter and examined CO2-induced inhibition of egg-laying (Fig. S6D). …	Mutant visible phenotype evidence used in manual assertion [ECO:0007118]	Transgenic rescue experiment evidence used in manual assertion [ECO:0006092]							[RO:0012005] is a small molecule activator of	[GO:0170015] carbon dioxide receptor activity													[RO:0002304] causally upstream of, positive effect	[GO:0005223] intracellular cGMP-activated cation channel activity	[RO:0002333] enabled by				[RO:0002479] occurs in		BAG		Process 1, Process 2 each: [BFO_0000050] part of	negative regulation of egg deposition									[BFO_0000050] part of	[GO:0018991] egg-laying behavior
EL63	G protein activity in specific neuron regulates behaviour	17057248	Jose et al 2007	"To test if GOA-1 inhibits egg laying by functioning in the cells that express ocr-2, we inactivated GOA-1 specifically in these cells. To do this, we used the ocr-2 promoter and 3′ regulatory region to express the S1 subunit of pertussis toxin, a potent inactivator of GOA-1 that, when expressed in all tissues, results in animals that are indistinguishable from goa-1 null mutants (Darby and Falko…	Mutant visible phenotype evidence used in manual assertion [ECO:0007118]									[GO:0003925] G protein activity	[RO:0002333] enabled by	goa-1			[RO:0002479] occurs in		uv1						[BFO_0000050] part of	negative regulation of egg deposition									[BFO_0000050] part of	[GO:0018991] egg-laying behavior
EL64	Ion channel activity in defined neuron regulates behaviour	17057248	Jose et al 2007	"To determine the cell(s) in which OCR-2 functions to control egg laying, we performed a mosaic analysis (Figure 5). We transformed ocr-2(vs29) animals with an extrachromosomal transgene that expresses full-length OCR-2 fused to GFP under the control of the ocr-2 promoter and 3′ regulatory regions. The transgene is lost in a mosaic manner during C. elegans development, and the pattern of mosaicis…	Mutant visible phenotype evidence used in manual assertion [ECO:0007118]	Transgenic rescue experiment evidence used in manual assertion [ECO:0006092]								[GO:0005262] calcium channel activity	[RO:0002333] enabled by	ocr-2			[RO:0002479] occurs in		uv1						[BFO_0000050] part of	negative regulation of egg deposition									[BFO_0000050] part of	[GO:0018991] egg-laying behavior
EL65	Neurotransmitter biosynthesis regulates behaviour	11290716	Kim et al 2001	"To gain further information about the relationship between serotonin and acetylcholine in the control of egg laying, we analyzed the behavior of double mutants defective in both nicotinic acetylcholine receptor function and serotonergic neurotransmission. We first analyzed the phenotypes of double mutants carrying a loss-of-function mutation in tph-1, which encodes the serotonin biosynthetic enz…	Mutant visible phenotype evidence used in manual assertion [ECO:0007118]									GO:0004510 tryptophan 5-monooxygenase activity	[RO:0002333] enabled by	tph-1											[BFO_0000050] part of	[GO:0042427] serotonin biosynthetic process	[RO:0002234 ] has output			[CHEBI:28790] Serotonin					[RO:0002304] causally upstream of, positive effect	[GO:0007210] serotonin receptor signaling pathway	[RO:0002233] has input			[CHEBI:28790] Serotonin					Process 2, Process 3 each: [BFO_0000050] part of	positive regulation of egg deposition
EL66	Neurotransmitter regulates behaviour via ion channel in identified neuron	11290716	Kim et al 2001	We also assayed the responses of our muscle-specific transgenic lines to levamisole on NGM agar plates. Sur- prisingly, the egg-laying patterns of both the myo-3::unc- 29 line (Figure 4c) and the ndE-box::unc-29 line (not shown) were largely unaffected by the presence of leva- misole. Thus, whereas vulval muscle-specific expression of wild-type unc-29 rescued the levamisole-resistant phe- notype …	Mutant visible phenotype evidence used in manual assertion [ECO:0007118]	Pharmacological assay evidence used in manual assertion [ECO:0006054]	Transgenic rescue experiment evidence used in manual assertion [ECO:0006092]	[CHEBI:15355] acetylcholine					[RO:0012005] is a small molecule activator of	GO:0022848 acetylcholine-gated cation-selective channel activity	[RO:0002333] enabled by	unc-29			[RO:0002479] occurs in		VC						[BFO_0000050] part of	positive regulation of egg deposition									[BFO_0000050] part of	[GO:0018991] egg-laying behavior
EL67	Neurotransmitter regulates behaviour via specific receptor in identified neuron	11290716	Kim et al 2001	"In principle, the egg-laying abnormalities in unc-29 loss-of-function mutants could be the result of a lack of UNC-29 receptor function in the vulval muscles, the VCs, or perhaps some other cell type. To address these possibilities, we generated transgenic animals with the unc-29 mutant background that expressed the wild-type allele of unc-29 only in muscle cells (using the myo-3 promoter; OKKEM…	Mutant visible phenotype evidence used in manual assertion [ECO:0007118]	Pharmacological assay evidence used in manual assertion [ECO:0006054]		[CHEBI:15355] acetylcholine					[RO:0012005] is a small molecule activator of	GO:0022848 acetylcholine-gated cation-selective channel activity	[RO:0002333] enabled by	unc-29			[RO:0002479] occurs in		VM						[BFO_0000050] part of	positive regulation of egg deposition									[BFO_0000050] part of	[GO:0018991] egg-laying behavior
EL68	Muscle contraction regulates activity of identified neuron	33687965	Kopchock et al. 2021	"How do the vulval muscles activate the VCs? The VCs make both chemical and electrical synapses onto the vm2 vulval muscles (White et al., 1986; Cook et al., 2019). Depolarization of the vm2 vulval muscles might be expected to electrically propagate to the VC and trigger an increase in VC Ca2+ activity. Another possibility is that the VCs are mechanically activated in response to vulval muscle co…	Mutant visible phenotype evidence used in manual assertion [ECO:0007118]	optogenetic evidence used in manual assertion [ECO:0006033]	Genetically encoded fluorescent ion concentration sensor assay evidence [ECO:0006040]							[GO:0006936] muscle contraction					[RO:0002479] occurs in		VM						[RO:0002304] causally upstream of, positive effect	[GO:0051899] Membrane depolarization	[RO:0002479] occurs in		VC
EL69		33687965	Kopchock et al. 2021	"To understand why egg laying was less likely to occur during strong vulval muscle Ca2+ transients in VC neurotransmission-inhibited animals, we measured features of contractile events during egg laying. ...We found differences in the kinetics and extent of vulval muscle opening between WT and TeTx-expressing transgenic animals during successful egg-laying events (compare Fig. 5B,C). The vulval m…	Neuron synaptic transmission inhibition assay evidence	Genetically encoded fluorescent ion concentration sensor assay evidence [ECO:0006040]								[GO:0007268] chemical synaptic transmission	[RO:0002479] occurs in		VC										[RO:0002304] causally upstream of, positive effect	[GO:0006936] muscle contraction	[RO:0002479] occurs in		VM						Process 1, Process 2 each: [BFO_0000050] part of	positive regulation of egg deposition									[BFO_0000050] part of	[GO:0018991] egg-laying behavior
EL70	Activity of Neuron A regulates activity of Neuron B (synapse dependent)	33687965	Kopchock et al. 2021	"To determine whether VC synaptic transmission regulates egg laying via HSN, we recorded HSN Ca2+ activity in WT and transgenic animals expressing TeTx in the VCs (Fig. 6A). During the egg-laying active state, the HSNs drive egg laying during periods of increased Ca2+ transient frequency in the form of burst firing (Fig. 6B) (Collins et al., 2016; Ravi et al., 2018a). We observed a significant in…	Neuron synaptic transmission inhibition assay evidence	Genetically encoded fluorescent ion concentration sensor assay evidence [ECO:0006040]								[GO:0007270] neuron-neuron synaptic transmission	[RO:0002479] occurs in		VC										[RO:0002305] causally upstream of, negative effect	[GO:0051899] Membrane depolarization	[RO:0002479] occurs in		HSN
EL71	Activity of Neuron A regulates activity of Neuron B	33687965	Kopchock et al. 2021	"To test whether the VCs can excite the vulval muscle directly, we expressed ChR2 in the VC neurons and perform raciometric Ca2+ imaging in the vulval muscles after exposure to blue light (Fig. 3A; movie two). Optogenetic stimulation of the VCs led to an acute induction of the vulval muscle Ca2+ activity within 5s but was unable to drive full vulval muscle contractions and egg release (fig.3B, C)…	optogenetic evidence used in manual assertion [ECO:0006033]	Genetically encoded fluorescent ion concentration sensor assay evidence [ECO:0006040]								[GO:0051899] Membrane depolarization	[RO:0002479] occurs in		VC										[RO:0002304] causally upstream of, positive effect	[GO:0051899] Membrane depolarization	[RO:0002479] occurs in		VM
EL72	Activity of Neuron A regulates activity of Neuron B	33687965	Kopchock et al. 2021	"To test the hypothesis that the VCs respond to vulval muscle activation, we recorded changes in VC Ca2+ on optogenetic stimulation of the vullval muscles ( Fig 7D). We observed robust induction of VC Ca2+ activity on Blue light illumination (Fig 7 E, F). The rise in VC Ca2+ occurred before the first egg-laying , event suggesting that this process is dependent on muscle activity and not necessari…	optogenetic evidence used in manual assertion [ECO:0006033]	Genetically encoded fluorescent ion concentration sensor assay evidence [ECO:0006040]								[GO:0051899] Membrane depolarization	[RO:0002479] occurs in		VM										[RO:0002304] causally upstream of, positive effect	[GO:0051899] Membrane depolarization	[RO:0002479] occurs in		VC
EL73	G protein activity in specific neuron regulates behaviour	15456826	Moresco & Koelle 2004	"To determine whether GOA-1 activation in the HSNs is suf- ficient to inhibit egg laying, we expressed a constitutively active mutant of GOA-1 in the HSNs. We used the pNSM and pNSM/ HSN promoters to express GOA-1(Q205L), a GTPase-deficient mutant in which the glutamine at residue 205 is replaced with a leucine (Mendel et al., 1995). GOA-1(Q205L) expressed in the NSMs and the HSNs caused five of …	Mutant visible phenotype evidence used in manual assertion [ECO:0007118]	Gain-of-function mutant phenotypic evidence used in manual assertion [ECO:0007092]								[GO:0003925] G protein activity	[RO:0002333] enabled by	goa-1			[RO:0002479] occurs in		HSN						[BFO_0000050] part of	negative regulation of egg deposition									[BFO_0000050] part of	[GO:0018991] egg-laying behavior
EL74	G protein activity in specific neuron regulates behaviour	15456826	Moresco & Koelle 2004	"Because the egl-47(dm) phenotype suggested a functional defect in the HSNs, and the expression pattern described above demon- strates EGL-47 was expressed in the HSNs, we tested whether activation of EGL-47 specifically in the HSNs was sufficient to induce the Egl phenotype. For this purpose, we expressed a cDNA for EGL-47B(gf) in the HSNs and determined whether this con- ferred the Egl phenotyp…	Mutant visible phenotype evidence used in manual assertion [ECO:0007118]	Gain-of-function mutant phenotypic evidence used in manual assertion [ECO:0007092]								GO:0004930 G protein-coupled receptor activity	[RO:0002333] enabled by	egl-47			[RO:0002479] occurs in		HSN						[BFO_0000050] part of	negative regulation of egg deposition		goa-1							[BFO_0000050] part of	[GO:0018991] egg-laying behavior
EL75	GPCR regulates G -protein-activity in specific neuron to regulate behaviour	15456826	Moresco & Koelle 2004	"What G-protein is activated by EGL-47 to inhibit egg laying? The Gαo homolog GOA-1 is expressed in all neurons, including the HSNs. Null mutants for GOA-1 are hyperactive for egg laying, suggesting that this G-protein inhibits egg laying (Mendel et al., 1995; Ségalat et al., 1995). Deletion mutants for every Gα gene of C. elegans have been analyzed, and GOA-1 was the only Gα protein found to inh…	Mutant visible phenotype evidence used in manual assertion [ECO:0007118]									GO:0004930 G protein-coupled receptor activity	[RO:0002333] enabled by	egl-47			[RO:0002479] occurs in		HSN						[RO:0002304] causally upstream of, positive effect	[GO:0003925] G protein activity	[RO:0002333] enabled by				[RO:0002479] occurs in		HSN		Process 1, Process 2 each: [BFO_0000050] part of	negative regulation of egg deposition									[BFO_0000050] part of	[GO:0018991] egg-laying behavior
EL76	Mechanical process regulates neural activity	29891728	Ravi et al 2018	"We next looked at how HSN Ca2􏰁 activity recovers when histamine inhibition of the vulval muscles and egg laying is re- versed. As shown in Figure 8A, adult animals were treated with or without histamine for 3– 4 h and then moved to plates without histamine for a 20–30 min recovery period. Presynaptic HSN Ca2􏰁 activity was then recorded as the animals resumed egg- laying behavior. The HSNs showed…	Neuron chemical inhibition assay evidence	Genetically encoded fluorescent ion concentration sensor assay evidence [ECO:0006040]								[GO:0050982] detection of mechanical stimulus	[RO:0002479] occurs in		VM										[RO:0002304] causally upstream of, positive effect	[GO:0051899] Membrane depolarization	[RO:0002479] occurs in		VM						[RO:0002304] causally upstream of, positive effect	[GO:0051899] Membrane depolarization	[RO:0002479] occurs in		HSN						Process 1, Process 2, Process 3 each: [BFO_0000050] part of	positive regulation of egg deposition
EL77	Activity of Neuron A regulates activity of Neuron B	29891728	Ravi et al 2018	"We have shown previously that passage of eggs through the vulva mechanically activates the uv1 neuroendocrine cells that release tyramine and neuropeptides that inhibit HSN activity and egg laying (Collins et al., 2016; Banerjee et al., 2017). We hypothe- sized that prevention of egg release would block inhibitory uv1 feedback and increase HSN activity. We expressed HisCl chan- nels in the vulva…	Neuron chemical inhibition assay evidence									[GO:0051899] Membrane depolarization	[RO:0002479] occurs in		VM										[RO:0002304] causally upstream of, positive effect	[GO:0051899] Membrane depolarization	[RO:0002479] occurs in		HSN
EL78	Neuronal activity regulates behaviour	29891728	Ravi et al 2018	"To silence HSN and vulval muscle activity acutely and reversibly, we expressed Drosophila Histamine-gated chloride channel (HisCl) using cell-specific promoters and tested how histamine affected egg-laying behavior (Pokala et al., 2014). Egg laying was unaffected by exogenous histamine in nontransgenic animals, but was potently inhibited when HisCl channels were expressed transgenically in the H…	Neuron chemical inhibition assay evidence									[GO:0051899] Membrane depolarization	[RO:0002479] occurs in		HSN										[BFO_0000050] part of	positive regulation of egg deposition									[BFO_0000050] part of	[GO:0018991] egg-laying behavior
EL79	Neuronal activity regulates behaviour	29891728	Ravi et al 2018	"To silence HSN and vulval muscle activity acutely and reversibly, we expressed Drosophila Histamine-gated chloride channel (HisCl) using cell-specific promoters and tested how histamine affected egg-laying behavior (Pokala et al., 2014). Egg laying was unaffected by exogenous histamine in nontransgenic animals, but was potently inhibited when HisCl channels were expressed transgenically in the H…	Neuron chemical inhibition assay evidence									[GO:0051899] Membrane depolarization	[RO:0002479] occurs in		VM										[BFO_0000050] part of	positive regulation of egg deposition									[BFO_0000050] part of	[GO:0018991] egg-laying behavior
EL80	Mechanical process regulates neural activity	29891728	Ravi et al 2018	"HSN activity can be inhibited by external sensory signals and feedback of egg release (Ringstad and Horvitz, 2008; Emtage et al., 2012; Collins et al., 2016; Banerjee et al., 2017), but the factors that promote HSN activity are not clear. We tested whether egg accumulation promotes circuit activity through the presynaptic HSNs, the postsynaptic vulval muscles, or both. We found that HSN Ca2􏰁 act…	Mutant visible phenotype evidence used in manual assertion [ECO:0007118]	Pharmacological assay evidence used in manual assertion [ECO:0006054]								[GO:0050982] detection of mechanical stimulus	[RO:0002479] occurs in		HSN										[RO:0002304] causally upstream of, positive effect	[GO:0051899] Membrane depolarization	[RO:0002479] occurs in	goa-1	HSN
EL81	G protein activity is regulated by GPCR (cell agnostic)	18806786	Ringstadt & Horvitz 2008	"Go signaling inhibits C. elegans egg-laying behavior. Because egl-6 encodes a presumptive GPCR that inhibits egg-laying, we tested whether the egg-laying–defective phenotype caused by a gain-of-function (gf) mutation in egl-6 requires Go signaling. Loss-of-function (lf) mutations in the gene encoding C. elegans Goα, goa-1, increase rates of egg-laying8,9. We observed a corresponding change in th…	Mutant visible phenotype evidence used in manual assertion [ECO:0007118]	Gain-of-function mutant phenotypic evidence used in manual assertion [ECO:0007092]								[GO:0004930] G protein coupled receptor activity	[RO:0002333] enabled by	egl-6											[RO:0002304] causally upstream of, positive effect	[GO:0003925] G protein activity	[RO:0002333] enabled by								Process 1, Process 2 each: [BFO_0000050] part of	negative regulation of egg deposition									[BFO_0000050] part of	[GO:0018991] egg-laying behavior
EL82	G protein signalling activity regulates neuronal activity cell autonomously	18806786	Ringstadt & Horvitz 2008	"To test whether egl-6 expression in HSN neurons suffices to inhibit egg-laying, we used transgenes with regulatory elements from the tryptophan hydroxylase gene tph-1 (ref. 21) to express egl-6. One promoter, tph-1L, drives gene expression in HSN neurons and pharyngeal serotonergic NSM neurons, and a truncated variant, tph-1S, drives gene expression primarily in NSM neurons19. Expression of eith…	Neuron chemical inhibition assay evidence	Over expression analysis evidence used in manual assertion [ECO:0006063]								[GO:0004930] G protein-coupled receptor activity	[RO:0002333] enabled by	egl-6			[RO:0002479] occurs in		HSN						[RO:0002305] causally upstream of, negative effect	[GO:0051899] Membrane depolarization	[RO:0002479] occurs in	EGL-6	HSN
EL83	Receptor-ligand interaction	18806786	Ringstadt & Horvitz 2008	"We also tested peptides for EGL-6 agonist activity in vitro. The coupling of GPCRs to G protein–activated inwardly rectifying K+ (GIRK) channels in heterologous expression systems has been used to match ligands to orphan GPCRs (for example, in ref. 27). We coexpressed EGL-6 and GIRKs in Xenopus laevis oocytes and tested pools of synthetic peptides corresponding to predicted and observed C. elega…	Physical interaction evidence used in manual assertion [ECO:0000353]	Electrophysiology assay evidence used in manual assertion [ECO:0006006]								[GO:0160041] neuropeptide activity	[RO:0002333] enabled by	flp-10											[RO:0002304] causally upstream of, positive effect	[GO:0004930] G protein-coupled receptor activity	[RO:0002333] enabled by	EGL-6
EL84	Receptor-ligand interaction	18806786	Ringstadt & Horvitz 2008	"We also tested peptides for EGL-6 agonist activity in vitro. The coupling of GPCRs to G protein–activated inwardly rectifying K+ (GIRK) channels in heterologous expression systems has been used to match ligands to orphan GPCRs (for example, in ref. 27). We coexpressed EGL-6 and GIRKs in Xenopus laevis oocytes and tested pools of synthetic peptides corresponding to predicted and observed C. elega…	Physical interaction evidence used in manual assertion [ECO:0000353]	Electrophysiology assay evidence used in manual assertion [ECO:0006006]								[GO:0160041] neuropeptide activity	[RO:0002333] enabled by	flp-17											[RO:0002304] causally upstream of, positive effect	[GO:0004930] G protein-coupled receptor activity	[RO:0002333] enabled by
EL85	G protein signalling activity regulates neuronal activity cell autonomously	14588249	Shyn et al 2003	" We next explored the effects of G protein-signaling mutants on vulval muscle activity and its modulation by serotonin. ...Mutations in gpa-7 and gpa-14 had no significant effect on baseline vulval muscle activity or its enhancement by 5HT (Table 1). goa-1(n1134) worms, however, displayed a higher level of baseline activity than wild-type (20.10 versus 5.63 events/min, p < 0.001 by Kolmogorov-Sm…	Mutant visible phenotype evidence used in manual assertion [ECO:0007118]	Genetically encoded fluorescent ion concentration sensor assay evidence [ECO:0006040]								[GO:0003925] G protein activity	[RO:0002333] enabled by	goa-1			[RO:0002479] occurs in		VM						[RO:0002305] causally upstream of, negative effect	[GO:0051899] Membrane depolarization	[RO:0002479] occurs in		VM
EL86	Neurotransmitter regulates neuronal activity via ion channel	14588249	Shyn et al 2003	"To investigate the molecular requirements for serotonergic modulation of the vulval muscles, we tested the effects of mutations in genes known to affect egg-laying behavioral responses on serotonin's ability to induce changes in vulval muscle Ca2+ dynamics. Previous behavioral studies indicated that reduction-of-function mutations in the L type Ca2+ channel gene egl-19 strongly interfere with th…	Mutant visible phenotype evidence used in manual assertion [ECO:0007118]	Genetically encoded fluorescent ion concentration sensor assay evidence [ECO:0006040]								[GO:0005245] voltage-gated calcium channel activity	[RO:0002333] enabled by	egl-19											[RO:0002304] causally upstream of, positive effect	[GO:0051899] Membrane depolarization	[RO:0002479] occurs in		VM
EL87	Neurotransmitter activity does not depend on identified receptor	14588249	Shyn et al 2003	"We next assessed the effects of exogenous serotonin and goa-1 on motorneuron activity. In the presence of exogenous serotonin (1.3 mM), we unexpectedly observed a complete silencing of the HSNs: out of 29 1 min wild-type HSN recordings, none showed any detectable activity. This difference was highly significant (p = 0.0069 compared with [no drug], Fisher's exact test before Bonferroni correction…	Mutant visible phenotype evidence used in manual assertion [ECO:0007118]	Pharmacological assay evidence used in manual assertion [ECO:0006054]		[CHEBI:28790] Serotonin					is a small molecular activator of	[GO:0007210] serotonin receptor signaling pathway													[RO:0002305] causally upstream of, negative effect	[GO:0051899] Membrane depolarization	[RO:0002479] occurs in		HSN
EL88	Neurotransmitter activity does not depend on identified receptor	14588249	Shyn et al 2003	"We next assessed the effects of exogenous serotonin and goa-1 on motorneuron activity. In the presence of exogenous serotonin (1.3 mM), we unexpectedly observed a complete silencing of the HSNs: out of 29 1 min wild-type HSN recordings, none showed any detectable activity. This difference was highly significant (p = 0.0069 compared with [no drug], Fisher's exact test before Bonferroni correction…	Mutant visible phenotype evidence used in manual assertion [ECO:0007118]	Pharmacological assay evidence used in manual assertion [ECO:0006054]		[CHEBI:28790] Serotonin					is a small molecular activator of	[GO:0007210] serotonin receptor signaling pathway													[RO:0002305] causally upstream of, negative effect	[GO:0051899] Membrane depolarization	[RO:0002479] occurs in		HSN
EL89	Neurotransmitter activity does not depend on identified receptor	14588249	Shyn et al 2003	"We next assessed the effects of exogenous serotonin and goa-1 on motorneuron activity. In the presence of exogenous serotonin (1.3 mM), we unexpectedly observed a complete silencing of the HSNs: out of 29 1 min wild-type HSN recordings, none showed any detectable activity. This difference was highly significant (p = 0.0069 compared with [no drug], Fisher's exact test before Bonferroni correction…	Mutant visible phenotype evidence used in manual assertion [ECO:0007118]	Pharmacological assay evidence used in manual assertion [ECO:0006054]		[CHEBI:28790] Serotonin					is a small molecular activator of	[GO:0007210] serotonin receptor signaling pathway													[RO:0002305] causally upstream of, negative effect	[GO:0051899] Membrane depolarization	[RO:0002479] occurs in		HSN
EL90	Neurotransmitter regulates neuronal activity + negative autoregulation	14588249	Shyn et al 2003	"We next assessed the effects of exogenous serotonin and goa-1 on motorneuron activity. In the presence of exogenous serotonin (1.3 mM), we unexpectedly observed a complete silencing of the HSNs: out of 29 1 min wild-type HSN recordings, none showed any detectable activity. This difference was highly significant (p = 0.0069 compared with [no drug], Fisher's exact test before Bonferroni correction…	Mutant visible phenotype evidence used in manual assertion [ECO:0007118]	Pharmacological assay evidence used in manual assertion [ECO:0006054]								[GO:0042427] serotonin biosynthetic process	[RO:0002234 ] has output			[CHEBI:28790] Serotonin	[RO:0002479] occurs in		HSN						[RO:0002304] causally upstream of, positive effect	[GO:0099589] serotonin receptor activity	has smalll molecule activator			[CHEBI:28790] Serotonin					[RO:0002305] causally upstream of, negative effect	[GO:0051899] Membrane depolarization	[RO:0002479] occurs in		HSN
EL91	Neurotransmitter regulates neuronal activity	14588249	Shyn et al 2003	"Behavioral data implicated serotonin, a neuromodulator released from the HSN egg-laying motorneurons, in the control of egg-laying behavior 2, 3, 4. When we treated animals with exogenous 5HT, we observed a significant increase in the frequency of Ca2+ events from a baseline of 5.63 min−1 to a rate of 35.01 min−1 (p < 0.001, Kolmogorov-Smirnov test). ...Thus, exogenous serotonin appeared to modu…	Genetically encoded fluorescent ion concentration sensor assay evidence [ECO:0006040]	Pharmacological assay evidence used in manual assertion [ECO:0006054]		[CHEBI:28790] Serotonin					is a small molecular activator of	[GO:0099589] serotonin receptor activity	[RO:0002479] occurs in		VM										[RO:0002304] causally upstream of, positive effect	[GO:0051899] Membrane depolarization	[RO:0002479] occurs in	egl-30	VM
EL92	G protein activity in specific neuron regulates behaviour + Neuron A regulates activity of Neuron B (agnostic)	18202365	Tanis et al 2008	"Analogous experiments were used to determine in which cell(s) signaling by the C. elegans Gαq ortholog EGL-30 is sufficient to stimulate egg laying. egl-30 mutants are defective in egg-laying behavior and, as a result, 50.0 ± 1.3 eggs accumulated in each animal, compared to 15.5 ± 0.4 eggs in the wild-type animals (Figure 3, A and B). We crossed chromosomally in- tegrated transgenes that express…	Mutant visible phenotype evidence used in manual assertion [ECO:0007118]	Transgenic rescue experiment evidence used in manual assertion [ECO:0006092]								[GO:0003925] G protein activity	[RO:0002333] enabled by	egl-30			[RO:0002479] occurs in		HSN						[RO:0002304] causally upstream of, positive effect	[GO:0003925] G protein activity	[RO:0002333] enabled by				[RO:0002479] occurs in		ELM		Process 1, Process 2 each: [BFO_0000050] part of	positive regulation of egg deposition									[BFO_0000050] part of	[GO:0018991] egg-laying behavior
EL93	G protein activity in specific neuron regulates behaviour	18202365	Tanis et al 2008	"To determine in which cell(s) of the egg-laying system GOA-1 signaling is necessary to inhibit egg laying, we used the cell-specific promoters to express the catalytic subunit of pertussis toxin (PTX), which inactivates Gao proteins by ADP ribosylation....Expression of PTX in the HSNs of wild-type animals led to the retention of only 4.1 6 0.3 eggs, compared to 15.5 6 0.4 in the wild-type contro…										[GO:0003925] G protein activity	[RO:0002333] enabled by	goa-1			[RO:0002479] occurs in		HSN						[BFO_0000050] part of	negative regulation of egg deposition									[BFO_0000050] part of	[GO:0018991] egg-laying behavior
EL94	G protein activity in specific neuron regulates neurotransmitter secretion + Neurotransmitter secretion regulates neuronal activity	18202365	Tanis et al 2008	"The effects of EGL-30 signaling in the HSNs cannot be fully assessed only by expressing EGL-30Q205L in the HSNs of the egl-30 partial loss-of-function mutant, since the reduced EGL-30 function in the ELMs of these mutants prevents the animals from responding fully to HSN function. Thus, we crossed the transgene express- ing EGL-30Q205L in the HSNs into a wild-type back- ground, and this resulted…	Mutant visible phenotype evidence used in manual assertion [ECO:0007118]	Gain-of-function mutant phenotypic evidence used in manual assertion [ECO:0007092]								[GO:0003925] G protein activity	[RO:0002333] enabled by	egl-30			[RO:0002479] occurs in		HSN						[RO:0002304] causally upstream of, positive effect	[GO:0001820 ] serotonin secretion	[RO:0002479] occurs in		HSN		[RO:0002234 ] has output			[CHEBI:28790] Serotonin	[RO:0002304] causally upstream of, positive effect	[GO:0051899] Membrane depolarization	[RO:0002479] occurs in		ELM
EL95	G protein activity regulates neurotransmitter biosynthesis	18202365	Tanis et al 2008	"Since tryptophan hydroxylase functions at the rate- limiting step in serotonin biosynthesis (Je ́quier et al. 1967), changes in tph-1 transcription could affect sero- tonin levels. To analyze serotonin levels in the HSNs, animals were fixed and stained with an antiserotonin primary antibody, followed by a fluorescent secondary antibody. The HSN cell body, process, and synaptic varicosities stain…	Mutant visible phenotype evidence used in manual assertion [ECO:0007118]									[GO:0003925] G protein activity	[RO:0002333] enabled by	goa-1											[RO:0002305] causally upstream of, negative effect	[GO:0042427] serotonin biosynthetic process	[RO:0002479] occurs in		HSN		[RO:0002234 ] has output			[CHEBI:28790] Serotonin
EL96	G protein activity regulates neurotransmitter biosynthesis	18202365	Tanis et al 2008	"Since tryptophan hydroxylase functions at the rate- limiting step in serotonin biosynthesis (Je ́quier et al. 1967), changes in tph-1 transcription could affect sero- tonin levels. To analyze serotonin levels in the HSNs, animals were fixed and stained with an antiserotonin primary antibody, followed by a fluorescent secondary antibody. The HSN cell body, process, and synaptic varicosities stain…	Mutant visible phenotype evidence used in manual assertion [ECO:0007118]									[GO:0003925] G protein activity	[RO:0002333] enabled by	egl-30											[RO:0002304] causally upstream of, positive effect	[GO:0042427] serotonin biosynthetic process	[RO:0002479] occurs in		HSN		[RO:0002234 ] has output			[CHEBI:28790] Serotonin
EL97	G protein activity regulates neurotransmitter biosynthesis cell autonomously	18202365	Tanis et al 2008	"GOA-1 and EGL-30 signaling may affect serotonin levels in all serotonergic neurons, or this phenomenon could be HSN specific. Thus, we analyzed the effects of G-protein mutations on serotonin levels in two other pairs of C. elegans serotonergic neurons, the ADFs and NSMs. In the ADFs, the G proteins affected serotonin levels and tph-1 transcription as observed in the HSNs. Antiserotonin staining…	Mutant visible phenotype evidence used in manual assertion [ECO:0007118]									[GO:0003925] G protein activity	[RO:0002333] enabled by	goa-1											[RO:0002305] causally upstream of, negative effect	[GO:0042427] serotonin biosynthetic process	[RO:0002479] occurs in		ADF		[RO:0002234 ] has output			[CHEBI:28790] Serotonin
EL98	G protein activity regulates neurotransmitter biosynthesis cell autonomously	18202365	Tanis et al 2008	"GOA-1 and EGL-30 signaling may affect serotonin levels in all serotonergic neurons, or this phenomenon could be HSN specific. Thus, we analyzed the effects of G-protein mutations on serotonin levels in two other pairs of C. elegans serotonergic neurons, the ADFs and NSMs. In the ADFs, the G proteins affected serotonin levels and tph-1 transcription as observed in the HSNs. Antiserotonin staining…	Mutant visible phenotype evidence used in manual assertion [ECO:0007118]									[GO:0003925] G protein activity	[RO:0002333] enabled by	egl-30											[RO:0002304] causally upstream of, positive effect	[GO:0042427] serotonin biosynthetic process	[RO:0002479] occurs in		ADF		[RO:0002234 ] has output			[CHEBI:28790] Serotonin
EL99	G protein activity regulates gene expression + G protein activity regulates neurotransmitter biosynthesis	18202365	Tanis et al 2008	"Mutations in goa-1 caused a twofold increase in ex- pression of fluorescent transgenes driven by the tph-1 promoter in the HSNL (Figure 5, A–C), suggesting that GOA-1 signaling reduces expression from the tph-1 pro- moter. A sixfold decrease in fluorescence intensity in the HSNL was observed in egl-30 mutants, indicating that EGL-30 signaling stimulates expression from the tph-1 promoter (Figure…	Mutant visible phenotype evidence used in manual assertion [ECO:0007118]									[GO:0003925] G protein activity	[RO:0002333] enabled by	goa-1			[RO:0002479] occurs in		HSN						[RO:0002305] causally upstream of, negative effect	[GO:0010468] regulation of gene expression	[RO:0002233] has input			tph-1
EL100	G protein activity regulates gene expression + G protein activity regulates neurotransmitter biosynthesis	18202365	Tanis et al 2008	"Mutations in goa-1 caused a twofold increase in ex- pression of fluorescent transgenes driven by the tph-1 promoter in the HSNL (Figure 5, A–C), suggesting that GOA-1 signaling reduces expression from the tph-1 pro- moter. A sixfold decrease in fluorescence intensity in the HSNL was observed in egl-30 mutants, indicating that EGL-30 signaling stimulates expression from the tph-1 promoter (Figure…	Mutant visible phenotype evidence used in manual assertion [ECO:0007118]									[GO:0003925] G protein activity	[RO:0002333] enabled by	egl-30			[RO:0002479] occurs in		HSN						[RO:0002304] causally upstream of, positive effect	[GO:0010468] regulation of gene expression	[RO:0002233] has input			tph-1	[RO:0002479] occurs in		VC
EL101	G protein activity regulates gene expression + G protein activity regulates neurotransmitter biosynthesis	18202365	Tanis et al 2008	"We tested whether GOA-1 and EGL-30 act cell au- tonomously in the HSNs to have their opposing effects on tph-1 expression. We crossed the chromosomally integrated transgenes that had previously been used to manipulate GOA-1 and EGL-30 function in the HSNs into one of the tph-1 promoterTDsRed2 transcriptional reporter strains. Expression of PTX specifically in the HSNs to inactivate GOA-1 caused …	Mutant visible phenotype evidence used in manual assertion [ECO:0007118]									[GO:0003925] G protein activity	[RO:0002333] enabled by	goa-1			[RO:0002479] occurs in		HSN						[RO:0002305] causally upstream of, negative effect	[GO:0010468] regulation of gene expression	[RO:0002479] occurs in		HSN		[RO:0002233] has input			tph-1
EL102	G protein activity regulates gene expression cell autonomously + G protein activity regulates neurotransmitter biosynthesis cell autonomously	18202365	Tanis et al 2008	"GOA-1 and EGL-30 signaling may affect serotonin levels in all serotonergic neurons, or this phenomenon could be HSN specific. Thus, we analyzed the effects of G-protein mutations on serotonin levels in two other pairs of C. elegans serotonergic neurons, the ADFs and NSMs. In the ADFs, the G proteins affected serotonin levels and tph-1 transcription as observed in the HSNs. Antiserotonin staining…	Mutant visible phenotype evidence used in manual assertion [ECO:0007118]									[GO:0003925] G protein activity	[RO:0002333] enabled by	goa-1			[RO:0002479] occurs in		ADF						[RO:0002305] causally upstream of, negative effect	[GO:0010468] regulation of gene expression	[RO:0002479] occurs in		HSN		[RO:0002233] has input			TPH-1
EL103	G protein activity regulates gene expression cell autonomously + G protein activity regulates neurotransmitter biosynthesis cell autonomously	18202365	Tanis et al 2008	"GOA-1 and EGL-30 signaling may affect serotonin levels in all serotonergic neurons, or this phenomenon could be HSN specific. Thus, we analyzed the effects of G-protein mutations on serotonin levels in two other pairs of C. elegans serotonergic neurons, the ADFs and NSMs. In the ADFs, the G proteins affected serotonin levels and tph-1 transcription as observed in the HSNs. Antiserotonin staining…	Mutant visible phenotype evidence used in manual assertion [ECO:0007118]									[GO:0003925] G protein activity	[RO:0002333] enabled by	egl-30			[RO:0002479] occurs in		ADF						[RO:0002304] causally upstream of, positive effect	[GO:0010468] regulation of gene expression	[RO:0002479] occurs in		HSN					TPH-1
EL104	G protein activity regulates gene expression cell autonomously + G protein activity regulates neurotransmitter biosynthesis cell autonomously	18202365	Tanis et al 2008	"We tested whether GOA-1 and EGL-30 act cell au- tonomously in the HSNs to have their opposing effects on tph-1 expression. We crossed the chromosomally integrated transgenes that had previously been used to manipulate GOA-1 and EGL-30 function in the HSNs into one of the tph-1 promoterTDsRed2 transcriptional reporter strains. Expression of PTX specifically in the HSNs to inactivate GOA-1 caused …	Mutant visible phenotype evidence used in manual assertion [ECO:0007118]									[GO:0003925] G protein activity	[RO:0002333] enabled by	egl-30			[RO:0002479] occurs in		HSN						[RO:0002304] causally upstream of, positive effect	[GO:0051899] Membrane depolarization	[RO:0002479] occurs in		HSN						[RO:0002304] causally upstream of, positive effect	[GO:0010468] regulation of gene expression	[RO:0002233] has input	tph-1
EL105	Neurotransmitter biosynthesis from identified source neuron regulates behaviour	9697864	Waggoner et al 1998	"Serotonin has been shown to stimulate egg laying in nematodes (6, 12); hence, one possibility is that the HSNs might induce the active phase of egg laying through the release of serotonin. Consistent with this possibility, we observed that serotonin-deficient mutants, like HSN-ablated animals, exhibited an egg-laying pattern in which egg-laying clusters were separated by abnormally long inactive…	Tissue ablation phenotypic evidence used in manual assertion [ECO:0007137]	Pharmacological assay evidence used in manual assertion [ECO:0006054]								GO:0042427 serotonin biosynthetic process	[RO:0002234 ] has output			[CHEBI:28790] Serotonin	[RO:0002479] occurs in		HSN						[RO:0002304] causally upstream of, positive effect	[GO:0099589] serotonin receptor activity	[RO:0012001] has small molecule activator			[CHEBI:28790] Serotonin					Process 1, Process 2 each: [BFO_0000050] part of	positive regulation of egg deposition									[BFO_0000050] part of	[GO:0018991] egg-laying behavior
EL106	Cellular process regulates behaviour	9697864	Waggoner et al 1998	"The roles of individual neurons in controlling the timing of egg-laying events can be determined with high precision by eliminating specific neurons by laser ablation and assaying the effect of the ablation on behavior. We therefore eliminated the neurons with prominent synaptic input to the egg-laying muscles to determine how their absence affected the timing of egg-laying events. We first inve…	Tissue ablation phenotypic evidence used in manual assertion [ECO:0007137]									[GO:0009987] cellular process	[RO:0002479] occurs in		HSN										[RO:0004047] causally upstream of or within, positive effect	positive regulation of egg deposition									[BFO_0000050] part of	[GO:0018991] egg-laying behavior
EL107	Cellular process regulates behaviour	9697864	Waggoner et al 1998	"The observation that the HSNs are not required for efficient egg laying within the active phase raised the question of what triggers these individual egg-laying events. To address this question, we analyzed the effect of a second pair of neurons, VC4 and VC5, on egg-laying behavior. These cells receive synaptic input from the HSNs and make extensive synapses with the egg-laying muscles (White et…	Tissue ablation phenotypic evidence used in manual assertion [ECO:0007137]									[GO:0009987] cellular process	[RO:0002479] occurs in		VC										[RO:0004047] causally upstream of or within, positive effect	positive regulation of egg deposition									[BFO_0000050] part of	[GO:0018991] egg-laying behavior
EL108	Neurotransmitter biosynthesis from identified source neuron regulates behaviour	9697864	Waggoner et al 1998	"Acetylcholine receptor agonists stimulate egg laying in an HSN-dependent manner (37, 38) and enhance the stimulation of egg laying by serotonin (D. Weinshenker and J. Thomas, personal communication). In support of this hypothesis, we observed that HSN/VC-deficient animals laid eggs efficiently when provided with both serotonin and the nicotinic receptor agonist levamisole (Figure 5B). In contras…	Tissue ablation phenotypic evidence used in manual assertion [ECO:0007137]	Pharmacological assay evidence used in manual assertion [ECO:0006054]								GO:0008292 acetylcholine biosynthetic process	[RO:0002234 ] has output			[CHEBI:15355] acetylcholine	[RO:0002479] occurs in		HSN/VC						[RO:0002304] causally upstream of, positive effect	[GO:0015464] acetylcholine receptor activity	[RO:0012001] has small molecule activator			[CHEBI:15355] acetylcholine					Process 1, Process 2 each: [BFO_0000050] part of	positive regulation of egg deposition									[BFO_0000050] part of	[GO:0018991] egg-laying behavior
EL109	Neurotransmitter biosynthesis from identified source neuron regulates behaviour	9697864	Waggoner et al 1998	"Acetylcholine receptor agonists stimulate egg laying in an HSN-dependent manner (37, 38) and enhance the stimulation of egg laying by serotonin (D. Weinshenker and J. Thomas, personal communication). In support of this hypothesis, we observed that HSN/VC-deficient animals laid eggs efficiently when provided with both serotonin and the nicotinic receptor agonist levamisole (Figure 5B). In contras…	Tissue ablation phenotypic evidence used in manual assertion [ECO:0007137]	Pharmacological assay evidence used in manual assertion [ECO:0006054]								GO:0042427 serotonin biosynthetic process	[RO:0002234 ] has output			[CHEBI:28790] Serotonin	[RO:0002479] occurs in		HSN/VC						[RO:0002304] causally upstream of, positive effect	[GO:0099589] serotonin receptor activity	[RO:0012001] has small molecule activator			[CHEBI:28790] Serotonin					Process 1, Process 2 each: [BFO_0000050] part of	positive regulation of egg deposition									[BFO_0000050] part of	[GO:0018991] egg-laying behavior
EL110	Neurotransmitter regulates behaviour via specific receptor in identified neuron	11102488	Waggoner et al 2000a	"To determine whether activation of UNC-29 receptors in the vulval muscles functioned to promote egg-laying, we analyzed the egg-laying behavior of animals that expressed functional UNC-29 protein only in these cells. We analyzed a transgenic line that carried an unc-29 loss-of-function allele on its chromosomes and expressed a functional unc-29 gene under the control of the ndE-box promoter, whi…	Mutant visible phenotype evidence used in manual assertion [ECO:0007118]	Pharmacological assay evidence used in manual assertion [ECO:0006054]		[CHEBI:15355] acetylcholine					[RO:0012005] is a small molecule activator of	GO:0022848 acetylcholine-gated cation-selective channel activity	[RO:0002333] enabled by	unc-29			[RO:0002479] occurs in		VM						[BFO_0000050] part of	positive regulation of egg deposition									[BFO_0000050] part of	[GO:0018991] egg-laying behavior
EL111	Neurotransmitter regulates neuronal activity + Neurotransmitter biosynthesis	18818084	Zhang et al 2008	"To investigate the role of acetylcholine in the egg-laying circuit, we used a temperature-sensitive allele of the choline acetyltransferase gene, cha-1(y226), which upon transfer from 15 to 21°C rapidly undergoes a coiled paralysis characteristic of a strong defect in cholinergic neurotransmission. When we imaged neural activities in the egg-laying circuit approximately 7 minutes following a tem…	Mutant visible phenotype evidence used in manual assertion [ECO:0007118]	Genetically encoded fluorescent ion concentration sensor assay evidence [ECO:0006040]								[GO:0004102] choline O-acetyltransferase activity	[RO:0002333] enabled by	cha-1											[BFO_0000050] part of	[GO:0008292] acetylcholine biosynthetic process	[RO:0002234 ] has output			[CHEBI:15355] acetylcholine					[RO:0002304] causally upstream of, positive effect	[GO:0095500] acetylcholine receptor signaling pathway	[RO:0002233] has input			[CHEBI:15355] acetylcholine					[RO:0002304] causally upstream of, positive effect	[GO:0051899] Membrane depolarization
EL112	Neurotransmitter regulates neuronal activity + Neurotransmitter biosynthesis	18818084	Zhang et al 2008	"We next investigated the roles of serotonin and acetylcholine, two neurotransmitters that are expressed in the HSN and VC motorneurons. Previous neuroimaging studies indicated that exogenous serotonin inhibits HSN activity [25]. To further investigate the role of serotonin, we analyzed a mutant defective in the essential serotonin biosynthetic gene tph-1. We observed that tph-1(mg280) null mutan…	Mutant visible phenotype evidence used in manual assertion [ECO:0007118]	Pharmacological assay evidence used in manual assertion [ECO:0006054]								GO:0004510 tryptophan 5-monooxygenase activity	[RO:0002333] enabled by	tph-1											[BFO_0000050] part of	[GO:0042427] serotonin biosynthetic process	[RO:0002234 ] has output			[CHEBI:28790] Serotonin					[RO:0002304] causally upstream of, positive effect	[GO:0099589] serotonin receptor activity	[RO:0012001] has small molecule activator			[CHEBI:28790] Serotonin					[RO:0002305] causally upstream of, negative effect	[GO:0051899] Membrane depolarization
EL113	Neurotransmitter regulates neuronal activity + Neurotransmitter biosynthesis	18818084	Zhang et al 2008	"We next investigated the roles of serotonin and acetylcholine, two neurotransmitters that are expressed in the HSN and VC motorneurons. Previous neuroimaging studies indicated that exogenous serotonin inhibits HSN activity [25]. To further investigate the role of serotonin, we analyzed a mutant defective in the essential serotonin biosynthetic gene tph-1. We observed that tph-1(mg280) null mutan…	Mutant visible phenotype evidence used in manual assertion [ECO:0007118]									GO:0004510 tryptophan 5-monooxygenase activity	[RO:0002333] enabled by	tph-1											[BFO_0000050] part of	[GO:0042427] serotonin biosynthetic process	[RO:0002234 ] has output			[CHEBI:28790] Serotonin					[RO:0002304] causally upstream of, positive effect	[GO:0099589] serotonin receptor activity	[RO:0012001] has small molecule activator			[CHEBI:28790] Serotonin					[RO:0002304] causally upstream of, positive effect	[GO:0060075] regulation of resting membrane potential
EL114	Neurotransmitter regulates neuronal activity + Neurotransmitter biosynthesis	18818084	Zhang et al 2008	"To investigate the role of acetylcholine in the egg-laying circuit, we used a temperature-sensitive allele of the choline acetyltransferase gene, cha-1(y226), which upon transfer from 15 to 21°C rapidly undergoes a coiled paralysis characteristic of a strong defect in cholinergic neurotransmission. When we imaged neural activities in the egg-laying circuit approximately 7 minutes following a tem…	Mutant visible phenotype evidence used in manual assertion [ECO:0007118]	Genetically encoded fluorescent ion concentration sensor assay evidence [ECO:0006040]								[GO:0004102] choline O-acetyltransferase activity	[RO:0002333] enabled by	cha-1											[BFO_0000050] part of	[GO:0008292] acetylcholine biosynthetic process	[RO:0002234 ] has output			[CHEBI:15355] acetylcholine					[RO:0002304] causally upstream of, positive effect	[GO:0095500] acetylcholine receptor signaling pathway	[RO:0002233] has input			[CHEBI:15355] acetylcholine					Process 1, Process 2 each: [BFO_0000050] part of	positive regulation of egg deposition
EL115	Neurotransmitter regulates neuronal activity	18818084	Zhang et al 2008	"The egl-1 and lin-39 mutant strains also allowed us to determine whether neuromuscular excitation in the egg-laying circuit is mediated by the HSNs, the VCs, or both. We observed that in lin-39 mutant animals, which lack VC neurons, egg-laying events were still strongly correlated with HSN activity (Figure 3B), suggesting that the synapses from HSN to vulval muscles are excitatory and capable of…	Mutant visible phenotype evidence used in manual assertion [ECO:0007118]	Pharmacological assay evidence used in manual assertion [ECO:0006054]		[CHEBI:28790] Serotonin					[RO:0012005] is a small molecule activator of	[GO:0099589] serotonin receptor activity													[RO:0002304] causally upstream of, positive effect	[GO:0051899] Membrane depolarization	[RO:0002479] occurs in		VC						Process 1, Process 2 each: [BFO_0000050] part of	positive regulation of egg deposition									[BFO_0000050] part of	[GO:0018991] egg-laying behavior
EL116	Environmental condition regulates neuronal activity	18818084	Zhang et al 2008	"When we performed calcium imaging experiments in high or low osmolarity, we observed that in the HSN and the VC neurons, the calcium spoke frequencies were, likewise, high in low osmolarity conditions and silent in high osmolarity conditions (figures 3B and 3C), indicating that osmolarity affects motor neuron activity."	Pharmacological assay evidence used in manual assertion [ECO:0006054]									[GO:0005034] osmosensor activity													[RO:0002305] causally upstream of, negative effect	[GO:0051899] Membrane depolarization	[RO:0002479] occurs in		HSN
EL117	Environmental condition regulates neuronal activity	18818084	Zhang et al 2008	""When we performed calcium imaging experiments in high or low osmolarity, we observed that in the HSN and the VC neurons, the calcium spoke frequencies were, likewise, high in low osmolarity conditions and silent in high osmolarity conditions(figures 3B and 3C), indicating that osmolarity affects motor neuron activity."	Pharmacological assay evidence used in manual assertion [ECO:0006054]									[GO:0005034] osmosensor activity													[RO:0002305] causally upstream of, negative effect	[GO:0051899] Membrane depolarization	[RO:0002479] occurs in		VC
EL118	Environmental condition regulates behaviour	18818084	Zhang et al 2008	"We investigated in more detail how osmolarity affected egg-laying behavior and the egg-laying circuitry. By varying the concentrations of ions in the buffer individually and also in combinations, we found that it was the overall osmolarity of the solution, rather than the concentration of a particular ion, that affects the rate of egg-laying (data not shown). We therefore tested dose responses o…	Pharmacological assay evidence used in manual assertion [ECO:0006054]									[GO:0007231] osmosensory signaling pathway													[BFO_0000050] part of	negative regulation of egg deposition									[BFO_0000050] part of	[GO:0018991] egg-laying behavior
EL119	Activity of Neuron A regulates activity of Neuron B	18818084	Zhang et al 2008	"The egl-1 and lin-39 mutant strains also allowed us to determine whether neuromuscular excitation in the egg-laying circuit is mediated by the HSNs, the VCs, or both. We observed that in lin-39 mutant animals, which lack VC neurons, egg-laying events were still strongly correlated with HSN activity (Figure 3B), suggesting that the synapses from HSN to vulval muscles are excitatory and capable of…	Mutant visible phenotype evidence used in manual assertion [ECO:0007118]									[GO:0007270] neuron-neuron synaptic transmission	[RO:0002479] occurs in		HSN										[RO:0002304] causally upstream of, positive effect	[GO:0051899] Membrane depolarization	[RO:0002479] occurs in		VM						Process 1, Process 2 each: [BFO_0000050] part of	positive regulation of egg deposition									[BFO_0000050] part of	[GO:0018991] egg-laying behavior
EL120	Neuron A regulates activity of Neuron B	18818084	Zhang et al 2008	""To investigate causal relationships between HSN and VC activities, we investigated how eliminating one class of motorneuron affected the activity of the other. We first analyzed egl-1(n986) mutants, in which the HSNs specifically and inappropriately undergo programmed cell death in hermaphrodites [26]. We observed that the VC neurons in egl-1 worms were largely inactive even under low-osmolarit…	Mutant visible phenotype evidence used in manual assertion [ECO:0007118]	Tissue ablation phenotypic evidence used in manual assertion [ECO:0007137]								[GO:0009987] cellular process	[RO:0002479] occurs in		VC										[RO:0002305] causally upstream of, negative effect	[GO:0051899] Membrane depolarization	[RO:0002479] occurs in		HSN
EL121	Mechanical stimulation of Neuron A regulates activity of Neuron B	18818084	Zhang et al 2008	"It was shown previously that mechanical vibrations, sensed by the body touch mechanoreceptor neurons, inhibit egg-laying [24]. Since one of these neurons, the posterior touch receptor PLM, directly synapses onto the HSN cell body [11], we wondered whether activation of PLM might affect HSN activity. We stimulated PLM by applying gentle touch stimulation to the posterior body region, which is in …	Mechanical perturbation evidence	Genetically encoded fluorescent ion concentration sensor assay evidence [ECO:0006040]								[GO:0050982] detection of mechanical stimulus	[RO:0002479] occurs in		PLM										[RO:0002304] causally upstream of, positive effect	[GO:0051899] Membrane depolarization	[RO:0002479] occurs in		PLM						[RO:0002305] causally upstream of, negative effect	[GO:0051899] Membrane depolarization	[RO:0002479] occurs in		HSN
EL122	Neuron A regulates activity of Neuron B	18818084	Zhang et al 2008	"To investigate causal relationships between HSN and VC activities, we investigated how eliminating one class of motorneuron affected the activity of the other. We first analyzed egl-1(n986) mutants, in which the HSNs specifically and inappropriately undergo programmed cell death in hermaphrodites [26]. We observed that the VC neurons in egl-1 worms were largely inactive even under low-osmolarity…	Mutant visible phenotype evidence used in manual assertion [ECO:0007118]	Tissue ablation phenotypic evidence used in manual assertion [ECO:0007137]	x							[GO:0051899] Membrane depolarization	[RO:0002479] occurs in		HSN										[RO:0002304] causally upstream of, positive effect	[GO:0051899] Membrane depolarization	[RO:0002479] occurs in		VC
EL123	Cellular process regulates behaviour	18818084	Zhang et al 2008.	"Laser ablation studies have revealed that the VM2 vulval muscles are essential for egg laying (M.Stone, personal communication)."		Tissue ablation phenotypic evidence used in manual assertion [ECO:0007137]								[GO:0009987] cellular process	[RO:0002479] occurs in		VM2										[RO:0002304] causally upstream of, positive effect	[GO:0018991] oviposition									[BFO_0000050] part of	[GO:0018991] egg-laying behavior
[truncated: 9 more columns]
