# Supplementary material for: Semantic representation of neural circuit knowledge in Caenorhabditis elegans
Source: Brain Inform. 2023 Nov 10;10(1):30. doi: 10.1186/s40708-023-00208-5 (PMC10638142; doi:10.1186/s40708-023-00208-5)
Supplement: Supplementary file 3 — Additional file 3: Table S2. Conversion of author statements to semantic triple format, with statements drawn from the literature on carbon dioxide avoidance behaviour. [file 40708_2023_208_MOESM3_ESM.xlsx]

## Sheet: Compilation
Local Identifier	Biological Category	PMID	Author	Author Statement	ECO evidence 1	ECO evidence 2	ECO evidence 3	Long term conditioning	MOLECULE	Relation 1a	ECTO	Relation 1b	ECTO	Relation 1c	PROCESS 1	Relation 2a	GENE	CELL/CC	INPUT	Relation 2b	GENE	CELL/CC	INPUT	Relation 2c	GENE	CELL/CC	INPUT	Relation 2d	Relation 2e	PROCESS 2	Relation 3a	GENE	CELL/CC	INPUT	Relation 3b	GENE	CELL/CC	INPUT	Relation 3c	PROCESS 3	Relation 4a	GENE	CELL/CC	INPUT	Relation 4b	GENE	CELL/CC	INPUT	Relation 4c
C1	Environmental input regulates behavior via defined neuron	23739964	Carillo et al (2013)	"To further investigate the role of the URX neurons in regulating CO2 response, we ablated URX neurons in both the N2 and npr-1(lf ) backgrounds and assayed CO2 avoidance behavior. We found that either genetic ablation of a neuronal subset that in- cludes URX or specific laser ablation of URX in the N2 back- ground had no effect on CO2 avoidance (Fig. 3 B, C). However, both genetic and laser abla…	Tissue ablation phenotypic evidence used in manual assertion [ECO:0007137]	Mutant visible phenotype evidence used in manual assertion [ECO:0007118]			[CHEBI:16526] carbon dioxide					is a small molecule activator of	[GO:0170015] carbon dioxide receptor activity														[RO_0002304] causally upstream of, positive effect	[GO:0009987] cellular process	[BFO_0000066] occurs in		URX						[RO:0004047] causally upstream of or within, positive effect	[GO:0050925] negative regulation of negative chemotaxis									[BFO_0000050] part of
C2	Environmental input regulates behavior via defined neuron	23739964	Carillo et al (2013)	"In addition to the BAG neurons, the salt-sensing ASE neurons and the temperature-sensing AFD neurons have been implicated in CO2 detection and avoidance (Bretscher et al., 2011). However, we found that che-1 mutant animals, which lack functional ASE neurons (Uchida et al., 2003), displayed normal CO2 avoidance in both a chemotaxis assay and an acute assay (Fig. 2A) (Hallem and Sternberg, 2008). …	Mutant visible phenotype evidence used in manual assertion [ECO:0007118]				[CHEBI:16526] carbon dioxide					is a small molecule activator of	[GO:0170015] carbon dioxide receptor activity														[RO_0002304] causally upstream of, positive effect	[GO:0009987] cellular process	[BFO_0000066] occurs in		AFD						[RO:0004047] causally upstream of or within, positive effect	[GO:0050924] positive regulation of negative chemotaxis									[BFO_0000050] part of
C3	Environmental input regulates behavior via defined neuron	23739964	Carillo et al (2013)	"NPR-1 is not expressed in BAG neurons but is expressed in a number of other sensory neurons as well as some interneurons (Macosko et al., 2009). To identify the site of action for the regulation of CO2 response by npr-1, we introduced the N2 allele of npr-1 into npr-1(lf) mutants in different subsets of neurons and assayed CO2 response. We found that expressing npr-1 in neuronal subsets that inc…	Mutant visible phenotype evidence used in manual assertion [ECO:0007118]				[CHEBI:16526] carbon dioxide					is a small molecule activator of	[GO:0170015] carbon dioxide receptor activity														[RO_0002304] causally upstream of, positive effect	GO:0008188 neuropeptide receptor activity	[RO_0002333] enabled by	npr-1			[BFO_0000066] occurs in		URX		[BFO_0000050] part of	[GO:0050924] positive regulation of negative chemotaxis									[BFO_0000050] part of
C4	Environmental input regulates behavior via defined neuron	23739964	Carillo et al (2013)	"NPR-1 is not expressed in BAG neurons but is expressed in a number of other sensory neurons as well as some interneurons (Macosko et al., 2009). To identify the site of action for the regulation of CO2 response by npr-1, we introduced the N2 allele of npr-1 into npr-1(lf) mutants in different subsets of neurons and assayed CO2 response. We found that expressing npr-1 in neuronal subsets that inc…	Mutant visible phenotype evidence used in manual assertion [ECO:0007118]				[CHEBI:16526] carbon dioxide					is a small molecule activator of	[GO:0170015] carbon dioxide receptor activity														[BFO_0000050] part of	[GO:0050924] positive regulation of negative chemotaxis									[BFO_0000050] part of	behavioral response to CO2
C5	Environmental input regulates neuronal activity	23739964	Carillo et al (2013)	"...animals lacking BAG neurons showed a complete loss of CO2 response in both assays, regardless of whether CO2 was delivered in combination with 10% O2, which approximates the preferred O2 concentration of C. elegans (Gray et al., 2004), or 21% O2, which approximates atmospheric O2 concentration (Figs. 1B and ​and22B). We then imaged from BAG, ASE, and AFD neurons using the calcium indicator ye…	Genetically encoded fluorescent ion concentration sensor assay evidence [ECO:0006040]				[CHEBI:16526] carbon dioxide					is a small molecule activator of	[GO:0170015] carbon dioxide receptor activity														[RO_0002304] causally upstream of, positive effect	[GO:0051899] Membrane depolarization	[BFO_0000066] occurs in		BAG
C6	Receptor activity regulates neuronal activity cell autonomously	23739964	Carillo et al (2013)	"To test whether URX neurons instead regulate CO2 response by responding to O2, we examined the CO2-evoked behavior of aryl hydrocarbon receptor-1 (ahr-1) mutants. AHR-1 is a tran- scription factor that regulates aggregation behavior and that is required for normal expression of sGC O2 receptors in URX neu- rons (Qin et al., 2006). We found that ahr-1 mutants respond normally to CO2 and that the …	Mutant visible phenotype evidence used in manual assertion [ECO:0007118]	Transgenic rescue experiment evidence used in manual assertion [ECO:0006092]			[CHEBI:15379] dioxygen					is a small molecule activator of	[GO:0019826] oxygen sensor activity	[RO_0002333] enabled by	gcy-35			[BFO_0000066] occurs in		URX							[BFO_0000050] part of	[GO:0050924] positive regulation of negative chemotaxis									[BFO_0000050] part of	behavioral response to CO2
C7	Regulation of gene expression in identified neuron	23739964	Carillo et al (2013)	"To test whether URX neurons instead regulate CO2 response by responding to O2, we examined the CO2-evoked behavior of aryl hydrocarbon receptor-1 (ahr-1) mutants. AHR-1 is a tran- scription factor that regulates aggregation behavior and that is required for normal expression of sGC O2 receptors in URX neu- rons (Qin et al., 2006). We found that ahr-1 mutants respond normally to CO2 and that the …	Mutant visible phenotype evidence used in manual assertion [ECO:0007118]	Transgenic rescue experiment evidence used in manual assertion [ECO:0006092]									[GO:0061629] RNA polymerase II-specific DNA-binding transcription factor binding	[RO_0002333] enabled by	ahr-1			[RO_0002233] has input			gcy-35	occurs in		URX
C8	Biochemical process regulates neural activity	21435556	Bretscher et al (2011)	"The only gcy genes known to be expressed in BAG are the atypical soluble guanylate cyclases gcy-31 and gcy-33 (Yu et al., 1997; Zimmer et al., 2009; Ortiz et al., 2006). These appear to be O2 regulated (Gray et al., 2004; Boon and Marletta, 2005) because both are required for BAG O2 responses (Zimmer et al., 2009). To examine if GCY-31, GCY-33, or both are required in CO2 sensory transduction, w…	Genetically encoded fluorescent ion concentration sensor assay evidence [ECO:0006040]	Mutant visible phenotype evidence used in manual assertion [ECO:0007118]			[CHEBI:16526] carbon dioxide					is a small molecule activator of	[GO:0170015] carbon dioxide receptor activity														[RO_0002304] causally upstream of, positive effect	GO:0004383 guanylate cyclase activity	[RO_0002333] enabled by	gcy-31/gcy-33							[RO_0002304] causally upstream of, positive effect	[GO:0051899] Membrane depolarization	[BFO_0000066] occurs in		BAG
C9	Environmental input regulates neuronal activity	21435556	Bretscher et al (2011)	"To test BAG neuron CO2 sensitivity, we created animals expressing cameleon YC3.60 in BAG from a pflp-17::YC3.60 transgene and imaged Ca2+ levels. The BAGL and BAGR neurons were exquisitely sensitive to a rise in CO2 (Figures 3A–3C). Cameleon reported a rise in Ca2+ that peaked after ∼30 s and then decayed (Figures 3A and 3B). The excitability threshold of BAG was below 0.25% CO2. A plot of mean …	Genetically encoded fluorescent ion concentration sensor assay evidence [ECO:0006040]				[CHEBI:16526] carbon dioxide					is a small molecule activator of	[GO:0170015] carbon dioxide receptor activity														[RO_0002304] causally upstream of, positive effect	[GO:0051899] Membrane depolarization	[BFO_0000066] occurs in		BAG
C10	Environmental input regulates neuronal activity	21435556	Bretscher et al (2011)	"To test BAG neuron CO2 sensitivity, we created animals expressing cameleon YC3.60 in BAG from a pflp-17::YC3.60 transgene and imaged Ca2+ levels. The BAGL and BAGR neurons were exquisitely sensitive to a rise in CO2 (Figures 3A–3C). Cameleon reported a rise in Ca2+ that peaked after ∼30 s and then decayed (Figures 3A and 3B). The excitability threshold of BAG was below 0.25% CO2. A plot of mean …	Genetically encoded fluorescent ion concentration sensor assay evidence [ECO:0006040]				[CHEBI:15379] dioxygen					is a small molecule activator of	[GO:0019826] oxygen sensor activity														[RO_0002304] causally upstream of, positive effect	[GO:0051899] Membrane depolarization	[BFO_0000066] occurs in		BAG
C11	Environmental input regulates neuronal activity	21435556	Bretscher et al (2011)	"We examined whether the AQR, PQR, and URX O2-sensing neurons (Persson et al., 2009; Zimmer et al., 2009) respond to CO2 because our tax-2 rescue data indicated that these neurons contribute, albeit weakly, to CO2 avoidance. Average Ca2+ traces indicated that unlike AFD, BAG, and ASE, none of these neurons respond reliably to CO2 (Figures S2A–S2D). URX most consistently showed CO2-evoked activity…	Genetically encoded fluorescent ion concentration sensor assay evidence [ECO:0006040]	Mutant visible phenotype evidence used in manual assertion [ECO:0007118]	Transgenic rescue experiment evidence used in manual assertion [ECO:0006092]		[CHEBI:16526] carbon dioxide					is a small molecule activator of	[GO:0170015] carbon dioxide receptor activity														[RO_0002304] causally upstream of, positive effect	[GO:0051899] Membrane depolarization	[BFO_0000066] occurs in		URX
C12	Environmental input regulates neuronal activity	21435556	Bretscher et al (2011)	"Strikingly, AFD also responded to removal of CO2 with a fast Ca2+ spike that peaked within 10 s (“CO2-OFF” response...CO2-evoked activity in AFD could be due to synaptic input to AFD. To test this, we imaged CO2 responses in unc-13 mutants, which have severe defects in synaptic release (Richmond et al., 1999). The AFD CO2 responses of unc-13 animals were indistinguishable from wild-type (Figures…	Genetically encoded fluorescent ion concentration sensor assay evidence [ECO:0006040]	Mutant visible phenotype evidence used in manual assertion [ECO:0007118]			[CHEBI:16526] carbon dioxide					is a small molecule activator of	[GO:0170015] carbon dioxide receptor activity														[RO_0002304] causally upstream of, positive effect	[GO:0051899] Membrane depolarization	[BFO_0000066] occurs in		AFD
C13	Environmental input regulates neuronal activity	21435556	Bretscher et al (2011)	"We imaged ASEL and ASER Ca2+ responses to CO2, using animals expressing the Ca2+ sensor YC2.12 in ASE from a pflp-6::YC2.12 transgene (Suzuki et al., 2008). Both ASEL and ASER were activated by 1%, 3%, and 5% CO2 (Figures 4A–4 E), although the responses of ASEL were generally ∼2-fold larger than those of ASER (Figure 4E). ASE responses to CO2 were slow, taking around 2 min for Ca2+ levels to pea…	Genetically encoded fluorescent ion concentration sensor assay evidence [ECO:0006040]	Mutant visible phenotype evidence used in manual assertion [ECO:0007118]			[CHEBI:16526] carbon dioxide					is a small molecule activator of	[GO:0170015] carbon dioxide receptor activity														[RO_0002304] causally upstream of, positive effect	[GO:0051899] Membrane depolarization	[BFO_0000066] occurs in		ASE
C14	Environmental input regulates neuronal activity (direct)	21435556	Bretscher et al (2011)	"To test if the BAG neurons are primary CO2 sensors, we disrupted synaptic input to BAG using the unc-13 and unc-31 mutations. unc-31 mutants are defective in dense-core vesicle release, but not synaptic vesicle release (Speese et al., 2007). Neither the unc-13 nor the unc-31 mutations disrupted BAG Ca2+ responses, suggest- ing that BAG neurons are intrinsically CO2 sensitive (Figures 3I–3K).Howe…	Genetically encoded fluorescent ion concentration sensor assay evidence [ECO:0006040]	Mutant visible phenotype evidence used in manual assertion [ECO:0007118]			[CHEBI:16526] carbon dioxide					is a small molecule activator of	[GO:0170015] carbon dioxide receptor activity														[RO_0002304] causally upstream of, positive effect	[GO:0051899] Membrane depolarization	[BFO_0000066] occurs in		BAG
C15	Environmental input regulates neuronal activity + Ion channel regulates membrane potential	21435556	Bretscher et al (2011)	"Our tax-2 rescue data suggested that CO2 sensing in BAG and AFD neurons involves cGMP signaling. To examine this further we imaged BAG responses to CO2 in tax-2(p694) and tax-4 (null) mutants. Both mutations completely abolished CO2- evoked Ca2+ responses in BAG (Figures 5A and 5C). This suggests that BAG CO2 sensory transduction is mediated by TAX-2/TAX-4 cGMP-gated channels and by extension, u…	Genetically encoded fluorescent ion concentration sensor assay evidence [ECO:0006040]	Mutant visible phenotype evidence used in manual assertion [ECO:0007118]	Transgenic rescue experiment evidence used in manual assertion [ECO:0006092]		[CHEBI:16526] carbon dioxide					is a small molecule activator of	[GO:0170015] carbon dioxide receptor activity														[RO_0002304] causally upstream of, positive effect	[GO:0005223] intracellular cGMP-activated cation channel activity	[RO_0002333] enabled by	tax-2							[RO_0002304] causally upstream of, positive effect	[GO:0051899] Membrane depolarization	[BFO_0000066] occurs in		BAG
C16	Environmental input regulates neuronal activity + Ion channel regulates membrane potential	21435556	Bretscher et al (2011)	"Our tax-2 rescue data suggested that CO2 sensing in BAG and AFD neurons involves cGMP signaling. To examine this further we imaged BAG responses to CO2 in tax-2(p694) and tax-4 (null) mutants. Both mutations completely abolished CO2- evoked Ca2+ responses in BAG (Figures 5A and 5C). This suggests that BAG CO2 sensory transduction is mediated by TAX-2/TAX-4 cGMP-gated channels and by extension, u…	Genetically encoded fluorescent ion concentration sensor assay evidence [ECO:0006040]	Mutant visible phenotype evidence used in manual assertion [ECO:0007118]	Transgenic rescue experiment evidence used in manual assertion [ECO:0006092]		[CHEBI:16526] carbon dioxide					is a small molecule activator of	[GO:0170015] carbon dioxide receptor activity														[RO_0002304] causally upstream of, positive effect	[GO:0005223] intracellular cGMP-activated cation channel activity	[RO_0002333] enabled by	tax-4							[RO_0002304] causally upstream of, positive effect	[GO:0051899] Membrane depolarization	[BFO_0000066] occurs in		BAG
C17	Ion channel regulates neural activity	21435556	Bretscher et al (2011)	"We next imaged AFD responses in tax-2(null) and tax-2(p694) animals. Expression from the gcy-8 promoter is markedly reduced in tax-2 and tax-4 mutants (Satterlee et al., 2004), and YC3.60 expression was correspondingly low in AFD in tax-2 (ot25null) animals. In contrast, expression in tax-2(p694) animals was similar to wild-type (data not shown). Both tax-2 mutations significantly reduced the AF…	Genetically encoded fluorescent ion concentration sensor assay evidence [ECO:0006040]	Mutant visible phenotype evidence used in manual assertion [ECO:0007118]			[CHEBI:16526] carbon dioxide					is a small molecule activator of	[GO:0170015] carbon dioxide receptor activity														[RO_0002304] causally upstream of, positive effect	[GO:0005223] intracellular cGMP-activated cation channel activity	[RO_0002333] enabled by	tax-4							[RO_0002304] causally upstream of, positive effect	[GO:0051899] Membrane depolarization	[BFO_0000066] occurs in		AFD
C18	Ion channel regulates neural activity	21435556	Bretscher et al (2011)	"We next imaged AFD responses in tax-2(null) and tax-2(p694) animals. Expression from the gcy-8 promoter is markedly reduced in tax-2 and tax-4 mutants (Satterlee et al., 2004), and YC3.60 expression was correspondingly low in AFD in tax-2 (ot25null) animals. In contrast, expression in tax-2(p694) animals was similar to wild-type (data not shown). Both tax-2 mutations significantly reduced the AF…	Genetically encoded fluorescent ion concentration sensor assay evidence [ECO:0006040]	Mutant visible phenotype evidence used in manual assertion [ECO:0007118]			[CHEBI:16526] carbon dioxide					is a small molecule activator of	[GO:0170015] carbon dioxide receptor activity														[RO_0002304] causally upstream of, positive effect	[GO:0005223] intracellular cGMP-activated cation channel activity	[RO_0002333] enabled by	tax-2							[RO_0002304] causally upstream of, positive effect	[GO:0051899] Membrane depolarization	[BFO_0000066] occurs in		AFD
C19	Neural activity depends on extra-synaptic signalling	21435556	Bretscher et al (2011)	"To test if the BAG neurons are primary CO2 sensors, we disrupted synaptic input to BAG using the unc-13 and unc-31 mutations. unc-31 mutants are defective in dense-core vesicle release, but not synaptic vesicle release (Speese et al., 2007). Neither the unc-13 nor the unc-31 mutations disrupted BAG Ca2+ responses, suggest- ing that BAG neurons are intrinsically CO2 sensitive (Figures 3I–3K).Howe…	Genetically encoded fluorescent ion concentration sensor assay evidence [ECO:0006040]	Mutant visible phenotype evidence used in manual assertion [ECO:0007118]									[GO:0003674] Molecular function	[RO_0002333] enabled by	unc-31												[RO_0002304] causally upstream of, positive effect	[GO:0099011] neuronal dense core vesicle exocytosis									[RO_0002305] causally upstream of, negative effect	[GO:0042391] regulation of membrane potential	[BFO_0000066] occurs in		BAG
C20	Receptor activity regulates neuronal activity cell autonomously	21435556	Bretscher et al (2011)	"When placed in a 5%-0% CO2 gradient, C. elegans migrate away from high CO2 (Figures 1A and 1B) (Bretscher et al., 2008). We used this assay to identify potential CO2-sensing neurons. Selectively expressing tax-2 cDNA in AFD, BAG, ASE, AQR, PQR, and URX in tax-2(p694) mutants restored CO2 avoidance to the same extent as a full-length tax-2 genomic fragment (Figures 1C and 1D). We next attempted t…	Mutant visible phenotype evidence used in manual assertion [ECO:0007118]	Transgenic rescue experiment evidence used in manual assertion [ECO:0006092]			[CHEBI:16526] carbon dioxide					is a small molecule activator of	[GO:0170015] carbon dioxide receptor activity														[RO_0002304] causally upstream of, positive effect	[GO:0005223] intracellular cGMP-activated cation channel activity	[RO_0002333] enabled by	tax-2			[BFO_0000066] occurs in		ASE		[BFO_0000050] part of	[GO:0050924] positive regulation of negative chemotaxis									[BFO_0000050] part of
C21	Receptor activity regulates neuronal activity cell autonomously	21435556	Bretscher et al (2011)	"When placed in a 5%-0% CO2 gradient, C. elegans migrate away from high CO2 (Figures 1A and 1B) (Bretscher et al., 2008). We used this assay to identify potential CO2-sensing neurons....Selectively expressing tax-2 cDNA in AFD, BAG, ASE, AQR, PQR, and URX in tax-2(p694) mutants restored CO2 avoidance to the same extent as a full-length tax-2 genomic fragment (Figures 1C and 1D). We next attempted…	Mutant visible phenotype evidence used in manual assertion [ECO:0007118]	Transgenic rescue experiment evidence used in manual assertion [ECO:0006092]			[CHEBI:16526] carbon dioxide					is a small molecule activator of	[GO:0170015] carbon dioxide receptor activity														[RO_0002304] causally upstream of, positive effect	[GO:0005223] intracellular cGMP-activated cation channel activity	[RO_0002333] enabled by	tax-2			[BFO_0000066] occurs in		AQR/PQR/URX		[BFO_0000050] part of	[GO:0050924] positive regulation of negative chemotaxis									[BFO_0000050] part of
C22	Receptor activity regulates neuronal activity cell autonomously	21435556	Bretscher et al (2011)	"When placed in a 5%-0% CO2 gradient, C. elegans migrate away from high CO2 (Figures 1A and 1B) (Bretscher et al., 2008). We used this assay to identify potential CO2-sensing neurons...Selectively expressing tax-2 cDNA in AFD, BAG, ASE, AQR, PQR, and URX in tax-2(p694) mutants restored CO2 avoidance to the same extent as a full-length tax-2 genomic fragment (Figures 1C and 1D). We next attempted …	Mutant visible phenotype evidence used in manual assertion [ECO:0007118]	Transgenic rescue experiment evidence used in manual assertion [ECO:0006092]			[CHEBI:16526] carbon dioxide					is a small molecule activator of	[GO:0170015] carbon dioxide receptor activity														[RO_0002304] causally upstream of, positive effect	[GO:0005223] intracellular cGMP-activated cation channel activity	[RO_0002333] enabled by	tax-2			[BFO_0000066] occurs in		AFD		[BFO_0000050] part of	[GO:0050924] positive regulation of negative chemotaxis									[BFO_0000050] part of
C23	Activity of Neuron A regulates activity of Neuron B	34732711	Choi et al 2021	"Are there specific cells in the chemotaxis circuit downstream of BAG neurons that are affected by dysregulated glutamate signaling in vst-1 mutants? To answer this, we measured physiological responses to CO2 stimuli of interneurons postsynaptic to BAGs...We used a microfluidic device to deliver CO2 stimuli to immobilized animals, while recording neuronal calcium responses.....There were interneu…	Genetically encoded fluorescent ion concentration sensor assay evidence [ECO:0006040]	Mutant visible phenotype evidence used in manual assertion [ECO:0007118]									[GO:0051899] Membrane depolarization	[BFO_0000066] occurs in		BAG											[RO_0002304] causally upstream of, positive effect	[GO:0051899] Membrane depolarization	[BFO_0000066] occurs in		AIY
C24	Activity of Neuron A regulates activity of Neuron B (synapse dependent)	34732711	Choi et al 2021	"Are there specific cells in the chemotaxis circuit downstream of BAG neurons that are affected by dysregulated glutamate signaling in vst-1 mutants? To answer this, we measured physiological responses to CO2 stimuli of interneurons postsynaptic to BAGs....Connections between BAGs and other interneurons were affected by VST-1 mutation. In the wild type, AIBs responded variably to BAG activation w…	Genetically encoded fluorescent ion concentration sensor assay evidence [ECO:0006040]	Mutant visible phenotype evidence used in manual assertion [ECO:0007118]									[GO:0008509] anion transmembrane transporter activity	[RO_0002333] enabled by	vst-1			[BFO_0000066] occurs in		BAG							causally upstream of with negative effect	[GO:0051899] Membrane depolarization	[BFO_0000066] occurs in		AIB
C25	Activity of Neuron A regulates activity of Neuron B + Environmental input regulates neuronal activity + Biochemical process regulates neural activity	34732711	Choi et al 2021	"To demonstrate that the effect of vst-1 mutation on RIA was the result of potentiated signaling from BAGs, we measured RIA responses to CO2 stimuli in gcy-9 mutants, which lack a key component of the CO2-sensing machinery in BAGs36,37. Loss of GCY-9 in vst-1 mutants suppressed the effect of vst-1 mutation, suggesting the BAG CO2-sensing machinery is required for its effect (Fig. 6c, e). "	Mutant visible phenotype evidence used in manual assertion [ECO:0007118]				[CHEBI:16526] carbon dioxide					is a small molecule activator of	[GO:0170015] carbon dioxide receptor activity	[RO_0002333] enabled by	gcy-9			[BFO_0000066] occurs in		BAG							[RO_0002304] causally upstream of, positive effect	[GO:0008509] anion transmembrane transporter activity	[RO_0002333] enabled by	vst-1							[RO_0002304] causally upstream of, positive effect	[GO:0016192] vesicle-mediated transport	[BFO_0000066] occurs in		BAG						[RO_0002305] causally upstream of, negative effect
C26	Biochemical process regulates neural activity	34732711	Choi et al 2021	"Connections between BAGs and other interneurons were affected by VST-1 mutation....Similar to AIB neurons, wild-type RIA neurons displayed variable responses to BAG activation and the average response was close to zero (Fig. 6b, e). In vst-1 mutants, RIAs exhibited an increase in cell calcium in response to BAG activation (Fig. 6b, e), suggesting that loss of VST-1 potentiated an excitatory sign…	Genetically encoded fluorescent ion concentration sensor assay evidence [ECO:0006040]	Mutant visible phenotype evidence used in manual assertion [ECO:0007118]									[GO:0008509] anion transmembrane transporter activity	[RO_0002333] enabled by	vst-1			[BFO_0000066] occurs in		BAG							causally upstream of with negative effect	[GO:0051899] Membrane depolarization	[BFO_0000066] occurs in		RIA
C27	Gene activity in identified neuron regulates behaviour	34732711	Choi et al 2021	"To test whether vst-1 functions in BAG neurons, we expressed double-stranded RNA corresponding to vst-1 coding sequences specifically in BAGs to trigger RNAi and knock down vst-1. BAG-specific RNAi targeting vst-1 caused a CO2-avoidance defect (Fig. 1e), indicating that vst-1 is required in BAG neurons. The effect of vst-1 knockdown in BAGs was comparable to that of knocking down eat-4/VGLUT in …	RNAi evidence [ECO:0000019]										[GO:0008509] anion transmembrane transporter activity	[RO_0002333] enabled by	vst-1			[BFO_0000066] occurs in		BAG							[BFO_0000050] part of	[GO:0050924] positive regulation of negative chemotaxis									[BFO_0000050] part of	behavioral response to CO2
C28	Gene activity regulates neural activity	34732711	Choi et al 2021	"We further tested whether the effects of vst-1 mutation on RIA activation by BAGs require GLR-1 glutamate receptors, as predicted by our model. In mutants lacking GLR-1, there was no clear effect of vst-1 mutation (Fig. 6d, e), indicating that the increased activation of RIAs observed in vst-1 mutants requires signaling through GLR-1."											[GO:0008509] anion transmembrane transporter activity	[RO_0002333] enabled by	vst-1			[BFO_0000066] occurs in		BAG							[RO_0002304] causally upstream of, positive effect	[GO:0004971] AMPA glutamate receptor activity	[RO_0002333] enabled by	GLR-1							[RO_0002305] causally upstream of, negative effect	[GO:0051899] Membrane depolarization	[BFO_0000066] occurs in		RIA
C29	Gene activity regulates neural activity cell non-autonomously + Gene activity in identified neuron regulates behaviour	34732711	Choi et al 2021	"To determine whether increased activation of RIA contributes to the chemotaxis defects of vst-1 mutants, we tested the effect of vst-1 mutation on CO2 avoidance in animals lacking RIA interneurons. As we observed previously, vst-1 mutants displayed a robust chemotaxis defect (Fig. 6f). Animals lacking RIAs in a wild-type background did not display a clear defect in chemotaxis behavior (Fig. 6f).…	Mutant visible phenotype evidence used in manual assertion [ECO:0007118]										[GO:0008509] anion transmembrane transporter activity	[RO_0002333] enabled by	vst-1			[BFO_0000066] occurs in		BAG							causally upstream of with negative effect	[GO:0009987] cellular process	[BFO_0000066] occurs in		RIA						[RO:0004047] causally upstream of or within, positive effect	[GO:0050924] positive regulation of negative chemotaxis									[BFO_0000050] part of
C30	Neuron A regulates activity of Neuron B	34732711	Choi et al 2021	"Are there specific cells in the chemotaxis circuit downstream of BAG neurons that are affected by dysregulated glutamate signaling in vst-1 mutants? To answer this, we measured physiological responses to CO2 stimuli of interneurons postsynaptic to BAGs. As the effects of vst-1 on CO2-evoked behavior require GLR-1 glutamate receptors, we focused our studies on the subset of BAG targets that expre…	Genetically encoded fluorescent ion concentration sensor assay evidence [ECO:0006040]	Mutant visible phenotype evidence used in manual assertion [ECO:0007118]									[GO:0051899] Membrane depolarization	[BFO_0000066] occurs in		BAG											causally upstream of with negative effect	[GO:0051899] Membrane depolarization	[BFO_0000066] occurs in		AVA
C31	Neuronal activity-dependent neurotransmitter secretion	34732711	Choi et al 2021	"We expressed the glutamate sensor iGluSnFR30 on the surface of BAG neurons, which we isolated in culture. Under these conditions, we could depolarize individual BAG neurons with high-potassium saline and measure changes in iGluSnFR fluorescence that reported glutamate release from that neuron. Wild-type BAG neurons displayed robust iGluSnFR signals upon depolarization (Fig. 3a). iGluSNFR signals…	Genetically encoded fluorescent ion concentration sensor assay evidence [ECO:0006040]	Mutant visible phenotype evidence used in manual assertion [ECO:0007118]									[GO:0008509] anion transmembrane transporter activity	[RO_0002333] enabled by	vst-1			[BFO_0000066] occurs in		BAG							causally upstream of with negative effect	[GO:0014047] glutamate secretion	[BFO_0000066] occurs in		BAG
C32	Neurotransmitter affects identified receptor class	34732711	Choi et al 2021	"When we tested whether GLR-1 receptors were required for BAG-mediated chemotaxis, we found that glr-1 mutants were able to avoid CO2 nearly as well as the wild type (Fig. 4b), indicating that GLR-1 receptors are dispensable for the chemotaxis circuit downstream of BAGs. Strikingly, loss of GLR-1 receptors restored chemotaxis behavior to vst-1 mutants (Fig. 4b), consistent with a model in which l…	Mutant visible phenotype evidence used in manual assertion [ECO:0007118]										[GO:0008509] anion transmembrane transporter activity	[RO_0002333] enabled by	vst-1			[BFO_0000066] occurs in		BAG							[RO_0002304] causally upstream of, positive effect	[GO:0004971] AMPA glutamate receptor activity	[RO_0002333] enabled by	GLR-1							[BFO_0000050] part of	[GO:0050925] negative regulation of negative chemotaxis									[BFO_0000050] part of
C33	Neurotransmitter affects identified receptor class	34732711	Choi et al 2021	"When we tested whether GLR-1 receptors were required for BAG-mediated chemotaxis, we found that glr-1 mutants were able to avoid CO2 nearly as well as the wild type (Fig. 4b), indicating that GLR-1 receptors are dispensable for the chemotaxis circuit downstream of BAGs. Strikingly, loss of GLR-1 receptors restored chemotaxis behavior to vst-1 mutants (Fig. 4b), consistent with a model in which l…	Mutant visible phenotype evidence used in manual assertion [ECO:0007118]										[GO:0008509] anion transmembrane transporter activity	[RO_0002333] enabled by	vst-1			[BFO_0000066] occurs in		BAG							[BFO_0000050] part of	[GO:0050925] negative regulation of negative chemotaxis									[BFO_0000050] part of	behavioral response to CO2
C34	Biochemical process regulates neural activity	34732711	Choi et al 2021	"VGLUTs are members of a family of anion transporters that move diverse solutes, including inorganic phosphate, acidic sugars, negatively charged amino acids, and phosphorylated adenosine nucleotides33. As a member of the SLC17 family of transporters, VST-1 is likely an anion transporter and there are different ways an anion transporter in the synaptic vesicle membrane could limit glutamate uptak…	Genetically encoded fluorescent ion concentration sensor assay evidence [ECO:0006040]										[GO:0008509] anion transmembrane transporter activity	[RO_0002333] enabled by	vst-1			[BFO_0000066] occurs in		[GO:0030672] synaptic vesicle membrane		[BFO_0000050] part of		BAG
C35	Biochemical process regulates neural activity	34732711	Choi et al 2021	"We considered the possibility that VST-1 regulates glutamate release by controlling the amount of vesicle fusion elicited by synaptic depolarization, e.g., by regulating release probability or the size of the pool of vesicles competent for fusion. To test this, we expressed the exocytosis reporter synaptopHluorin41 in cultured BAG neurons and asked whether vst-1 mutation altered the amount of de…	Mutant visible phenotype evidence used in manual assertion [ECO:0007118]										[GO:0008509] anion transmembrane transporter activity	[RO_0002333] enabled by	vst-1			[BFO_0000066] occurs in		BAG							[RO_0002304] causally upstream of, positive effect	[GO:0035459] vesicle cargo loading	[RO_0002233] has input			[CHEBI:14321] glutamate(1−)
C36	Environmental input regulates neuronal activity	26100886	Fenk & de Bono (2014)	"Our behavioral data prompted us to seek other CO2-responsive neurons by using in vivo Ca2+ imaging of neurons expressing the ratiometric sensor YC3.60. We detected robust CO2-evoked Ca2+ increases in the nociceptive ADL and ASH neurons, the food/pheromone-sensing ASK neurons, the AWC olfactory neurons, and the ASJ photoreceptors/pheromone sensors (Fig. 2A). "	Genetically encoded fluorescent ion concentration sensor assay evidence [ECO:0006040]				[CHEBI:16526] carbon dioxide					is a small molecule activator of	[GO:0170015] carbon dioxide receptor activity														[RO_0002304] causally upstream of, positive effect	[GO:0051899] Membrane depolarization	[BFO_0000066] occurs in		ADL
C37	Environmental input regulates neuronal activity	26100886	Fenk & de Bono (2014)	"Our behavioral data prompted us to seek other CO2-responsive neurons by using in vivo Ca2+ imaging of neurons expressing the ratiometric sensor YC3.60. We detected robust CO2-evoked Ca2+ increases in the nociceptive ADL and ASH neurons, the food/pheromone-sensing ASK neurons, the AWC olfactory neurons, and the ASJ photoreceptors/pheromone sensors (Fig. 2A). "	Genetically encoded fluorescent ion concentration sensor assay evidence [ECO:0006040]				[CHEBI:16526] carbon dioxide					is a small molecule activator of	[GO:0170015] carbon dioxide receptor activity														[RO_0002304] causally upstream of, positive effect	[GO:0051899] Membrane depolarization	[BFO_0000066] occurs in		ASJ
C38	Environmental input regulates neuronal activity	26100886	Fenk & de Bono (2014)	"Our behavioral data prompted us to seek other CO2-responsive neurons by using in vivo Ca2+ imaging of neurons expressing the ratiometric sensor YC3.60. We detected robust CO2-evoked Ca2+ increases in the nociceptive ADL and ASH neurons, the food/pheromone-sensing ASK neurons, the AWC olfactory neurons, and the ASJ photoreceptors/pheromone sensors (Fig. 2A). "	Genetically encoded fluorescent ion concentration sensor assay evidence [ECO:0006040]				[CHEBI:16526] carbon dioxide					is a small molecule activator of	[GO:0170015] carbon dioxide receptor activity														[RO_0002304] causally upstream of, positive effect	[GO:0051899] Membrane depolarization	[BFO_0000066] occurs in		ASK
C39	Environmental input regulates neuronal activity	26100886	Fenk & de Bono (2014)	"Our behavioral data prompted us to seek other CO2-responsive neurons by using in vivo Ca2+ imaging of neurons expressing the ratiometric sensor YC3.60. We detected robust CO2-evoked Ca2+ increases in the nociceptive ADL and ASH neurons, the food/pheromone-sensing ASK neurons, the AWC olfactory neurons, and the ASJ photoreceptors/pheromone sensors (Fig. 2A). "	Genetically encoded fluorescent ion concentration sensor assay evidence [ECO:0006040]				[CHEBI:16526] carbon dioxide					is a small molecule activator of	[GO:0170015] carbon dioxide receptor activity														[RO_0002304] causally upstream of, positive effect	[GO:0051899] Membrane depolarization	[BFO_0000066] occurs in		AWC
C40	Environmental input regulates neuronal activity	26100886	Fenk & de Bono (2014)	"Our behavioral data prompted us to seek other CO2-responsive neurons by using in vivo Ca2+ imaging of neurons expressing the ratiometric sensor YC3.60. We detected robust CO2-evoked Ca2+ increases in the nociceptive ADL and ASH neurons, the food/pheromone-sensing ASK neurons, the AWC olfactory neurons, and the ASJ photoreceptors/pheromone sensors (Fig. 2A). "	Genetically encoded fluorescent ion concentration sensor assay evidence [ECO:0006040]				[CHEBI:16526] carbon dioxide					is a small molecule activator of	[GO:0170015] carbon dioxide receptor activity														[RO_0002304] causally upstream of, positive effect	[GO:0051899] Membrane depolarization	[BFO_0000066] occurs in		ASH
C41	Ion channel regulates membrane potential + Activity of Neuron A regulates activity of Neuron B	26100886	Fenk & de Bono (2014)	"Do CO2 responses in AWC inhibit HSN activity? To address this question, we first examined HSN Ca2+ responses to CO2 in tax-4 mutants. Removing tax-4 disrupted CO2 inhibition of HSN activity (Fig. 7 A, C, and D). Rescuing tax-4 expression selectively in AWC, using a pceh-36::tax-4 cDNA transgene, restored CO2-induced inhibition of HSN to tax-4 animals (Fig. 7 C and D). Together, our data suggest …	Genetically encoded fluorescent ion concentration sensor assay evidence [ECO:0006040]	Mutant visible phenotype evidence used in manual assertion [ECO:0007118]			[CHEBI:16526] carbon dioxide					is a small molecule activator of	[GO:0170015] carbon dioxide receptor activity	0													[RO_0002304] causally upstream of, positive effect	[GO:0005223] intracellular cGMP-activated cation channel activity	[RO_0002333] enabled by	tax-4			[BFO_0000066] occurs in		AWC		causally upstream of with negative effect	[GO:0051899] Membrane depolarization	[BFO_0000066] occurs in		HSN
C42	Dense core vesicle exocytosis from identified neuron regulates behaviour	28823678	Guillermin et al 2017	"To gain insight into the CO2 circuit that operates downstream of BAG, we examined the requirement for the 8 interneurons postsynaptic to BAG [34, 35] that have been previously implicated in chemosensory behaviors [36–42] (Figure S3A). We first tested whether these interneurons are required for CO2 avoidance in animals raised at ambient CO2 using strains in which individual interneurons or subset…	Gain-of-function mutant phenotypic evidence used in manual assertion [ECO:0007092]			Ambient CO2	[CHEBI:16526] carbon dioxide	has quality	[PATO:0001863] chronic			[RO_0002305] is small molecule activator of	[GO:0170015] carbon dioxide receptor activity														[RO_0002304] causally upstream of, positive effect	[GO:0099011] neuronal dense core vesicle exocytosis	[BFO_0000066] occurs in		AIY						[BFO_0000050] part of	[GO:0050925] negative regulation of negative chemotaxis
C43	Dense core vesicle exocytosis from identified neuron regulates behaviour	28823678	Guillermin et al 2017	"To gain insight into the CO2 circuit that operates downstream of BAG, we examined the requirement for the 8 interneurons postsynaptic to BAG [34, 35] that have been previously implicated in chemosensory behaviors [36–42] (Figure S3A). We first tested whether these interneurons are required for CO2 avoidance in animals raised at ambient CO2 using strains in which individual interneurons or subset…	Gain-of-function mutant phenotypic evidence used in manual assertion [ECO:0007092]			Ambient CO2	[CHEBI:16526] carbon dioxide	has quality	[PATO:0001863] chronic			[RO_0002305] is small molecule activator of	[GO:0170015] carbon dioxide receptor activity														[RO_0002304] causally upstream of, positive effect	[GO:0099011] neuronal dense core vesicle exocytosis	[BFO_0000066] occurs in		RIG						[BFO_0000050] part of	[GO:0050924] positive regulation of negative chemotaxis									[BFO_0000050] part of
C44	Dense core vesicle exocytosis from identified neuron regulates behaviour	28823678	Guillermin et al 2017	"We next investigated the mechanisms that drive CO2-evoked behaviors of opposing valence. We previously showed that the BAG sensory neurons detect CO2 and are required for CO2 avoidance [12, 15, 20]. We therefore examined the role of BAG in mediating CO2 attraction. We found that BAG is required for CO2 attraction as well as repulsion: animals lacking BAG failed to respond to CO2 regardless of th…	Gain-of-function mutant phenotypic evidence used in manual assertion [ECO:0007092]			Ambient CO2	[CHEBI:16526] carbon dioxide	has quality	[PATO:0001863] chronic			[RO_0002305] is small molecule activator of	[GO:0170015] carbon dioxide receptor activity														[RO:0004047] causally upstream of or within, positive effect	[GO:0009987] cellular process	[BFO_0000066] occurs in		BAG						[RO_0002304] causally upstream of, positive effect	[GO:0050925] negative regulation of negative chemotaxis									[BFO_0000050] part of
C45	Dense core vesicle exocytosis from identified neuron regulates behaviour	28823678	Guillermin et al 2017	"We next investigated the mechanisms that drive CO2-evoked behaviors of opposing valence. We previously showed that the BAG sensory neurons detect CO2 and are required for CO2 avoidance [12, 15, 20]. We therefore examined the role of BAG in mediating CO2 attraction. We found that BAG is required for CO2 attraction as well as repulsion: animals lacking BAG failed to respond to CO2 regardless of th…	Gain-of-function mutant phenotypic evidence used in manual assertion [ECO:0007092]			Ambient CO2	[CHEBI:16526] carbon dioxide	has quality	[PATO:0001863] chronic			[RO_0002305] is small molecule activator of	[GO:0170015] carbon dioxide receptor activity														[BFO_0000050] part of	[GO:0050924] positive regulation of negative chemotaxis
C46	Dense core vesicle exocytosis from identified neuron regulates behaviour	28823678	Guillermin et al 2017	"We tested animals with increased neurotransmission in BAG due to cell-specific expression of a gain-of-function (gf) allele of the protein kinase C gene pkc-1 [21, 22], and found that BAG::pkc-1(gf) animals raised at ambient CO2 showed enhanced CO2 avoidance (Figure S1E). Thus, BAG activity modulates the strength of the behavioral response to CO2."	Gain-of-function mutant phenotypic evidence used in manual assertion [ECO:0007092]			Ambient CO2	[CHEBI:16526] carbon dioxide	has quality	[PATO:0001863] chronic			[RO_0002305] is small molecule activator of	[GO:0170015] carbon dioxide receptor activity														[RO_0002304] causally upstream of, positive effect	[GO:0099643] signal release from synapse	[BFO_0000066] occurs in		BAG						[BFO_0000050] part of	[GO:0050924] positive regulation of negative chemotaxis									[BFO_0000050] part of
C47	Dense core vesicle exocytosis from identified neuron regulates behaviour	28823678	Guillermin et al 2017	"We tested animals with increased neurotransmission in BAG due to cell-specific expression of a gain-of-function (gf) allele of the protein kinase C gene pkc-1 [21, 22], and found that BAG::pkc-1(gf) animals raised at ambient CO2 showed enhanced CO2 avoidance (Figure S1E). Thus, BAG activity modulates the strength of the behavioral response to CO2."	Gain-of-function mutant phenotypic evidence used in manual assertion [ECO:0007092]			Ambient CO2	[CHEBI:16526] carbon dioxide	has quality	[PATO:0001863] chronic			[RO_0002305] is small molecule activator of	[GO:0170015] carbon dioxide receptor activity														[BFO_0000050] part of	[GO:0050924] positive regulation of negative chemotaxis
C48	Environmental input regulates gene expression	28823678	Guillermin et al 2017	"The increased BAG activity in animals raised at high CO2 correlated with increased expression of the receptor guanylate cyclase gene gcy-9, which encodes a putative CO2 receptor [20, 23–25] (Figure S2A). These results are consistent with the increased behavioral sensitivity to CO2 exhibited by animals raised at high CO2: whereas animals raised at ambient CO2 are repelled by CO2 concentrations ab…				High CO2	[CHEBI:16526] carbon dioxide	has quality	[PATO:0001863] chronic	has quality	[PATO:0002304] Increased amount	[RO_0002305] is small molecule activator of	[GO:0170015] carbon dioxide receptor activity														[RO_0002304] causally upstream of, positive effect	[GO:0010468] regulation of gene expression	[RO_0002233] has input	gcy-9
C49	Environmental input regulates neuronal activity	28823678	Guillermin et al 2017	"To test whether recently experienced CO2 levels affect the response of BAG to CO2, we compared the CO2-evoked activity of BAG in animals raised at ambient vs. high CO2 using calcium imaging. In animals raised at ambient CO2, exposure to CO2 resulted in a rapid depolarization, consistent with previous reports (Figure 1D) [12, 20, 23]. In animals raised at high CO2, exposure to CO2 resulted in a 2…	Genetically encoded fluorescent ion concentration sensor assay evidence [ECO:0006040]			Ambient CO2	[CHEBI:16526] carbon dioxide	has quality	[PATO:0001863] chronic			[RO_0002305] is small molecule activator of	[GO:0170015] carbon dioxide receptor activity														[RO_0002304] causally upstream of, positive effect	[GO:0051899] Membrane depolarization	[BFO_0000066] occurs in		BAG
C50	Environmental input regulates neuronal activity	28823678	Guillermin et al 2017	"To test whether recently experienced CO2 levels affect the response of BAG to CO2, we compared the CO2-evoked activity of BAG in animals raised at ambient vs. high CO2 using calcium imaging. In animals raised at ambient CO2, exposure to CO2 resulted in a rapid depolarization, consistent with previous reports (Figure 1D) [12, 20, 23]. In animals raised at high CO2, exposure to CO2 resulted in a 2…	Genetically encoded fluorescent ion concentration sensor assay evidence [ECO:0006040]			High CO2	[CHEBI:16526] carbon dioxide	has quality	[PATO:0001863] chronic	has quality	[PATO:0002304] Increased amount	[RO_0002305] is small molecule activator of	[GO:0170015] carbon dioxide receptor activity														[RO_0002304] causally upstream of, positive effect	[GO:0051899] Membrane depolarization	[BFO_0000066] occurs in		BAG
C51	Environmental input regulates neuronal activity	28823678	Guillermin et al 2017	"We next examined the CO2-evoked activity of AIY, RIA and RIG by calcium imaging to determine how CO2 response valence arises from the activity of these interneurons. We found that AIY showed a CO2-evoked depolarization in animals raised at high CO2, and a small but significant hyperpolarization in animals raised at ambient CO2 (Figure 4A). In contrast, RIA showed a CO2-evoked depolarization in a…	Genetically encoded fluorescent ion concentration sensor assay evidence [ECO:0006040]			Ambient CO2	[CHEBI:16526] carbon dioxide	has quality	[PATO:0001863] chronic			[RO_0002305] is small molecule activator of	[GO:0170015] carbon dioxide receptor activity														[RO_0002304] causally upstream of, positive effect	[GO:0060081] Membrane hyperpolarization	[BFO_0000066] occurs in		AIY
C52	Environmental input regulates neuronal activity	28823678	Guillermin et al 2017	"We next examined the CO2-evoked activity of AIY, RIA and RIG by calcium imaging to determine how CO2 response valence arises from the activity of these interneurons. We found that AIY showed a CO2-evoked depolarization in animals raised at high CO2, and a small but significant hyperpolarization in animals raised at ambient CO2 (Figure 4A). In contrast, RIA showed a CO2-evoked depolarization in a…	Genetically encoded fluorescent ion concentration sensor assay evidence [ECO:0006040]			Ambient CO2	[CHEBI:16526] carbon dioxide	has quality	[PATO:0001863] chronic			[RO_0002305] is small molecule activator of	[GO:0170015] carbon dioxide receptor activity														[RO_0002304] causally upstream of, positive effect	[GO:0051899] Membrane depolarization	[BFO_0000066] occurs in		RIA
C53	Environmental input regulates neuronal activity	28823678	Guillermin et al 2017	"We next examined the CO2-evoked activity of AIY, RIA and RIG by calcium imaging to determine how CO2 response valence arises from the activity of these interneurons. We found that AIY showed a CO2-evoked depolarization in animals raised at high CO2, and a small but significant hyperpolarization in animals raised at ambient CO2 (Figure 4A). In contrast, RIA showed a CO2-evoked depolarization in a…	Genetically encoded fluorescent ion concentration sensor assay evidence [ECO:0006040]			High CO2	[CHEBI:16526] carbon dioxide	has quality	[PATO:0001863] chronic	has quality	[PATO:0002304] Increased amount	[RO_0002305] is small molecule activator of	[GO:0170015] carbon dioxide receptor activity														[RO_0002304] causally upstream of, positive effect	[GO:0060081] membrane hyperpolarization	[BFO_0000066] occurs in		RIA
C54	Environmental input regulates neuronal activity	28823678	Guillermin et al 2017	"We next examined the CO2-evoked activity of AIY, RIA and RIG by calcium imaging to determine how CO2 response valence arises from the activity of these interneurons. We found that AIY showed a CO2-evoked depolarization in animals raised at high CO2, and a small but significant hyperpolarization in animals raised at ambient CO2 (Figure 4A). In contrast, RIA showed a CO2-evoked depolarization in a…	Genetically encoded fluorescent ion concentration sensor assay evidence [ECO:0006040]			Ambient CO2	[CHEBI:16526] carbon dioxide	has quality	[PATO:0001863] chronic			[RO_0002305] is small molecule activator of	[GO:0170015] carbon dioxide receptor activity														[RO_0002304] causally upstream of, positive effect	[GO:0051899] Membrane depolarization	[BFO_0000066] occurs in		RIG
C55	Environmental input regulates neuronal activity	28823678	Guillermin et al 2017	"We next examined the CO2-evoked activity of AIY, RIA and RIG by calcium imaging to determine how CO2 response valence arises from the activity of these interneurons. We found that AIY showed a CO2-evoked depolarization in animals raised at high CO2, and a small but significant hyperpolarization in animals raised at ambient CO2 (Figure 4A). In contrast, RIA showed a CO2-evoked depolarization in a…	Genetically encoded fluorescent ion concentration sensor assay evidence [ECO:0006040]			Ambient CO2	[CHEBI:16526] carbon dioxide	has quality	[PATO:0001863] chronic			[RO_0002305] is small molecule activator of	[GO:0170015] carbon dioxide receptor activity														[RO:0004047] causally upstream of or within, positive effect	[GO:0009987] cellular process	[BFO_0000066] occurs in		BAG						[RO_0002304] causally upstream of, positive effect	[GO:0051899] Membrane depolarization			RIA
C56	Environmental input regulates neuronal activity	28823678	Guillermin et al 2017	"We next examined the CO2-evoked activity of AIY, RIA and RIG by calcium imaging to determine how CO2 response valence arises from the activity of these interneurons. We found that AIY showed a CO2-evoked depolarization in animals raised at high CO2, and a small but significant hyperpolarization in animals raised at ambient CO2 (Figure 4A). In contrast, RIA showed a CO2-evoked depolarization in a…	Genetically encoded fluorescent ion concentration sensor assay evidence [ECO:0006040]			Ambient CO2	[CHEBI:16526] carbon dioxide	has quality	[PATO:0001863] chronic			[RO_0002305] is small molecule activator of	[GO:0170015] carbon dioxide receptor activity														[RO:0004047] causally upstream of or within, positive effect	[GO:0009987] cellular process	[BFO_0000066] occurs in		BAG						[RO_0002304] causally upstream of, positive effect	[GO:0051899] Membrane depolarization			RIG
C57	Environmental input regulates neuronal activity	28823678	Guillermin et al 2017	"We next examined the CO2-evoked activity of AIY, RIA and RIG by calcium imaging to determine how CO2 response valence arises from the activity of these interneurons. We found that AIY showed a CO2-evoked depolarization in animals raised at high CO2, and a small but significant hyperpolarization in animals raised at ambient CO2 (Figure 4A). In contrast, RIA showed a CO2-evoked depolarization in a…	Genetically encoded fluorescent ion concentration sensor assay evidence [ECO:0006040]			Ambient CO2	[CHEBI:16526] carbon dioxide	has quality	[PATO:0001863] chronic			[RO_0002305] is small molecule activator of	[GO:0170015] carbon dioxide receptor activity														[RO:0004047] causally upstream of or within, positive effect	[GO:0009987] cellular process	[BFO_0000066] occurs in		BAG						[RO_0002304] causally upstream of, positive effect	[GO:0060081] membrane hyperpolarization			AIY
C58	Environmental input regulates neuronal activity	28823678	Guillermin et al 2017	"We next examined the CO2-evoked activity of AIY, RIA and RIG by calcium imaging to determine how CO2 response valence arises from the activity of these interneurons. We found that AIY showed a CO2-evoked depolarization in animals raised at high CO2, and a small but significant hyperpolarization in animals raised at ambient CO2 (Figure 4A). In contrast, RIA showed a CO2-evoked depolarization in a…	Genetically encoded fluorescent ion concentration sensor assay evidence [ECO:0006040]			High CO2	[CHEBI:16526] carbon dioxide	has quality	[PATO:0001863] chronic	has quality	[PATO:0002304] Increased amount	[RO_0002305] is small molecule activator of	[GO:0170015] carbon dioxide receptor activity														[RO_0002304] causally upstream of, positive effect	[GO:0060081] Membrane hyperpolarization	[BFO_0000066] occurs in		AIY
C59	Environmental input regulates neuronal activity + Neuron A regulates activity of Neuron B (mechanism agnostic)	28823678	Guillermin et al 2017	"We next examined the CO2-evoked activity of AIY, RIA and RIG by calcium imaging to determine how CO2 response valence arises from the activity of these interneurons. We found that AIY showed a CO2-evoked depolarization in animals raised at high CO2, and a small but significant hyperpolarization in animals raised at ambient CO2 (Figure 4A). In contrast, RIA showed a CO2-evoked depolarization in a…	Genetically encoded fluorescent ion concentration sensor assay evidence [ECO:0006040]			High CO2	[CHEBI:16526] carbon dioxide	has quality	[PATO:0001863] chronic	has quality	[PATO:0002304] Increased amount	[RO_0002305] is small molecule activator of	[GO:0170015] carbon dioxide receptor activity														[RO:0004047] causally upstream of or within, positive effect	[GO:0009987] cellular process	[BFO_0000066] occurs in		BAG						[RO_0002304] causally upstream of, positive effect	[GO:0060081] membrane hyperpolarization			RIA
C60	Environmental input regulates neuronal activity + Neuron A regulates activity of Neuron B (mechanism agnostic)	28823678	Guillermin et al 2017	"We next examined the CO2-evoked activity of AIY, RIA and RIG by calcium imaging to determine how CO2 response valence arises from the activity of these interneurons. We found that AIY showed a CO2-evoked depolarization in animals raised at high CO2, and a small but significant hyperpolarization in animals raised at ambient CO2 (Figure 4A). In contrast, RIA showed a CO2-evoked depolarization in a…	Genetically encoded fluorescent ion concentration sensor assay evidence [ECO:0006040]			High CO2	[CHEBI:16526] carbon dioxide	has quality	[PATO:0001863] chronic	has quality	[PATO:0002304] Increased amount	[RO_0002305] is small molecule activator of	[GO:0170015] carbon dioxide receptor activity														[RO:0004047] causally upstream of or within, positive effect	[GO:0009987] cellular process	[BFO_0000066] occurs in		BAG						[RO_0002304] causally upstream of, positive effect	[GO:0051899] Membrane depolarization			AIY
C61	Ion channel activity regulates behaviour	28823678	Guillermin et al 2017	"Thus, FLP-17 is required for CO2 avoidance but acts in combination with other signaling mechanisms to mediate CO2 attraction. A candidate for such an additional signaling mechanism is glutamate, since BAG expresses the vesicular glutamate transporter EAT-4 [33]. We found that eat-4 mutants raised at ambient CO2 failed to respond to CO2, while eat-4 mutants raised at high CO2 showed decreased CO2…	Mutant visible phenotype evidence used in manual assertion [ECO:0007118]			Ambient CO2	[CHEBI:16526] carbon dioxide	has quality	[PATO:0001863] chronic			[RO_0002305] is small molecule activator of	[GO:0170015] carbon dioxide receptor activity														[RO_0002304] causally upstream of, positive effect	[GO:0005313] L-glutamate transmembrane transporter activity	[RO_0002333] enabled by	eat-4			[BFO_0000066] occurs in		BAG		[BFO_0000050] part of	[GO:0050924] positive regulation of negative chemotaxis									[BFO_0000050] part of
C62	Ion channel activity regulates behaviour	28823678	Guillermin et al 2017	"Thus, FLP-17 is required for CO2 avoidance but acts in combination with other signaling mechanisms to mediate CO2 attraction. A candidate for such an additional signaling mechanism is glutamate, since BAG expresses the vesicular glutamate transporter EAT-4 [33]. We found that eat-4 mutants raised at ambient CO2 failed to respond to CO2, while eat-4 mutants raised at high CO2 showed decreased CO2…	Mutant visible phenotype evidence used in manual assertion [ECO:0007118]			High CO2	[CHEBI:16526] carbon dioxide	has quality	[PATO:0001863] chronic	has quality	[PATO:0002304] Increased amount	[RO_0002305] is small molecule activator of	[GO:0170015] carbon dioxide receptor activity														[RO_0002304] causally upstream of, positive effect	[GO:0005313] L-glutamate transmembrane transporter activity	[RO_0002333] enabled by	eat-4			[BFO_0000066] occurs in		BAG		[BFO_0000050] part of	[GO:0050925] negative regulation of negative chemotaxis									[BFO_0000050] part of
C63	Neuron regulates behaviour	28823678	Guillermin et al 2017	"In contrast to AIY, RIA, and RIG, AIZ showed similar CO2-evoked activity in animals raised at ambient vs. high CO2 (Figure 4D). This activity was decreased but not eliminated in BAG- animals, suggesting additional CO2-dependent inputs into AIZ (Figure 4D). The magnitude of the depolarization in AIZ did not differ under ambient vs. high CO2 conditions despite BAG activity being significantly diff…	Tissue ablation phenotypic evidence used in manual assertion [ECO:0007137]	Genetically encoded fluorescent ion concentration sensor assay evidence [ECO:0006040]			[CHEBI:16526] carbon dioxide					[RO_0002305] is small molecule activator of	[GO:0170015] carbon dioxide receptor activity														[RO:0004047] causally upstream of or within, positive effect	[GO:0009987] cellular process	[BFO_0000066] occurs in		BAG						[RO_0002305] causally upstream of, negative effect	[GO:0051899] Membrane depolarization	[BFO_0000066] occurs in		AIZ
C64	Neuron regulates behaviour	28823678	Guillermin et al 2017	"To gain insight into the CO2 circuit that operates downstream of BAG, we examined the requirement for the 8 interneurons postsynaptic to BAG [34, 35] that have been previously implicated in chemosensory behaviors [36–42] (Figure S3A). We first tested whether these interneurons are required for CO2 avoidance in animals raised at ambient CO2 using strains in which individual interneurons or subset…	Tissue ablation phenotypic evidence used in manual assertion [ECO:0007137]			Ambient CO2	[CHEBI:16526] carbon dioxide	has quality	[PATO:0001863] chronic			[RO_0002305] is small molecule activator of	[GO:0170015] carbon dioxide receptor activity														[RO:0004047] causally upstream of or within, positive effect	[GO:0009987] cellular process	[BFO_0000066] occurs in		RIA						[RO:0004046] causally upstream of or within, negative effect	[GO:0050924] positive regulation of negative chemotaxis									[BFO_0000050] part of
C65	Neuron regulates behaviour	28823678	Guillermin et al 2017	"To gain insight into the CO2 circuit that operates downstream of BAG, we examined the requirement for the 8 interneurons postsynaptic to BAG [34, 35] that have been previously implicated in chemosensory behaviors [36–42] (Figure S3A). We first tested whether these interneurons are required for CO2 avoidance in animals raised at ambient CO2 using strains in which individual interneurons or subset…	Tissue ablation phenotypic evidence used in manual assertion [ECO:0007137]			Ambient CO2	[CHEBI:16526] carbon dioxide	has quality	[PATO:0001863] chronic			[RO_0002305] is small molecule activator of	[GO:0170015] carbon dioxide receptor activity														[RO:0004047] causally upstream of or within, positive effect	[GO:0009987] cellular process	[BFO_0000066] occurs in		AIB/AIZ/AIY						[RO:0004047] causally upstream of or within, positive effect	[GO:0050924] positive regulation of negative chemotaxis									[BFO_0000050] part of
C66	Neuron regulates behaviour	28823678	Guillermin et al 2017	"To gain insight into the CO2 circuit that operates downstream of BAG, we examined the requirement for the 8 interneurons postsynaptic to BAG [34, 35] that have been previously implicated in chemosensory behaviors [36–42] (Figure S3A). We first tested whether these interneurons are required for CO2 avoidance in animals raised at ambient CO2 using strains in which individual interneurons or subset…	Tissue ablation phenotypic evidence used in manual assertion [ECO:0007137]				[CHEBI:16526] carbon dioxide	has quality	[PATO:0001863] chronic			[RO_0002305] is small molecule activator of	[GO:0170015] carbon dioxide receptor activity														[RO:0004047] causally upstream of or within, positive effect	[GO:0009987] cellular process	[BFO_0000066] occurs in		RIG						[RO:0004047] causally upstream of or within, positive effect	[GO:0050924] positive regulation of negative chemotaxis									[BFO_0000050] part of
C67	Neuron regulates behaviour	28823678	Guillermin et al 2017	"To gain insight into the CO2 circuit that operates downstream of BAG, we examined the requirement for the 8 interneurons postsynaptic to BAG [34, 35] that have been previously implicated in chemosensory behaviors [36–42] (Figure S3A). We first tested whether these interneurons are required for CO2 avoidance in animals raised at ambient CO2 using strains in which individual interneurons or subset…	Tissue ablation phenotypic evidence used in manual assertion [ECO:0007137]			Ambient CO2	[CHEBI:16526] carbon dioxide	has quality	[PATO:0001863] chronic			[RO_0002305] is small molecule activator of	[GO:0170015] carbon dioxide receptor activity														[RO:0004047] causally upstream of or within, positive effect	[GO:0009987] cellular process	[BFO_0000066] occurs in		AIZ						[RO:0004047] causally upstream of or within, positive effect	[GO:0050924] positive regulation of negative chemotaxis									[BFO_0000050] part of
C68	Neuron regulates behaviour	28823678	Guillermin et al 2017	"To gain insight into the CO2 circuit that operates downstream of BAG, we examined the requirement for the 8 interneurons postsynaptic to BAG [34, 35] that have been previously implicated in chemosensory behaviors [36–42] (Figure S3A). We first tested whether these interneurons are required for CO2 avoidance in animals raised at ambient CO2 using strains in which individual interneurons or subset…	Tissue ablation phenotypic evidence used in manual assertion [ECO:0007137]			Ambient CO2	[CHEBI:16526] carbon dioxide	has quality	[PATO:0001863] chronic			[RO_0002305] is small molecule activator of	[GO:0170015] carbon dioxide receptor activity														[RO:0004047] causally upstream of or within, positive effect	[GO:0009987] cellular process	[BFO_0000066] occurs in		RIG						[RO:0004047] causally upstream of or within, positive effect	[GO:0050924] positive regulation of negative chemotaxis									[BFO_0000050] part of
C69	Neuron regulates behaviour	28823678	Guillermin et al 2017	"To gain insight into the CO2 circuit that operates downstream of BAG, we examined the requirement for the 8 interneurons postsynaptic to BAG [34, 35] that have been previously implicated in chemosensory behaviors [36–42] (Figure S3A). We first tested whether these interneurons are required for CO2 avoidance in animals raised at ambient CO2 using strains in which individual interneurons or subset…	Tissue ablation phenotypic evidence used in manual assertion [ECO:0007137]				[CHEBI:16526] carbon dioxide	has quality	[PATO:0001863] chronic			[RO_0002305] is small molecule activator of	[GO:0170015] carbon dioxide receptor activity														[RO:0004047] causally upstream of or within, positive effect	[GO:0009987] cellular process	[BFO_0000066] occurs in		AIB/AIZ						[RO:0004046] causally upstream of or within, negative effect	[GO:0050924] positive regulation of negative chemotaxis									[BFO_0000050] part of
C70	Neuron regulates behaviour	28823678	Guillermin et al 2017	"To gain insight into the CO2 circuit that operates downstream of BAG, we examined the requirement for the 8 interneurons postsynaptic to BAG [34, 35] that have been previously implicated in chemosensory behaviors [36–42] (Figure S3A). We first tested whether these interneurons are required for CO2 avoidance in animals raised at ambient CO2 using strains in which individual interneurons or subset…	Tissue ablation phenotypic evidence used in manual assertion [ECO:0007137]				[CHEBI:16526] carbon dioxide	has quality	[PATO:0001863] chronic			[RO_0002305] is small molecule activator of	[GO:0170015] carbon dioxide receptor activity														[RO:0004047] causally upstream of or within, positive effect	[GO:0009987] cellular process	[BFO_0000066] occurs in		AIY						[RO:0004046] causally upstream of or within, negative effect	[GO:0050924] positive regulation of negative chemotaxis									[BFO_0000050] part of
C71	Neuron regulates behaviour	28823678	Guillermin et al 2017	"To gain insight into the CO2 circuit that operates downstream of BAG, we examined the requirement for the 8 interneurons postsynaptic to BAG [34, 35] that have been previously implicated in chemosensory behaviors [36–42] (Figure S3A). We first tested whether these interneurons are required for CO2 avoidance in animals raised at ambient CO2 using strains in which individual interneurons or subset…	Tissue ablation phenotypic evidence used in manual assertion [ECO:0007137]				[CHEBI:16526] carbon dioxide	has quality	[PATO:0001863] chronic			[RO_0002305] is small molecule activator of	[GO:0170015] carbon dioxide receptor activity														[RO:0004047] causally upstream of or within, positive effect	[GO:0009987] cellular process	[BFO_0000066] occurs in		RIG						[RO:0004047] causally upstream of or within, positive effect	[GO:0050924] positive regulation of negative chemotaxis									[BFO_0000050] part of
C72	Neuron regulates behaviour	28823678	Guillermin et al 2017	"To gain insight into the CO2 circuit that operates downstream of BAG, we examined the requirement for the 8 interneurons postsynaptic to BAG [34, 35] that have been previously implicated in chemosensory behaviors [36–42] (Figure S3A). We first tested whether these interneurons are required for CO2 avoidance in animals raised at ambient CO2 using strains in which individual interneurons or subset…	Tissue ablation phenotypic evidence used in manual assertion [ECO:0007137]				[CHEBI:16526] carbon dioxide	has quality	[PATO:0001863] chronic			[RO_0002305] is small molecule activator of	[GO:0170015] carbon dioxide receptor activity														[RO:0004047] causally upstream of or within, positive effect	[GO:0009987] cellular process	[BFO_0000066] occurs in		RIA						[RO:0004047] causally upstream of or within, positive effect	[GO:0050924] positive regulation of negative chemotaxis									[BFO_0000050] part of
C73	Neuron regulates behaviour	28823678	Guillermin et al 2017	"To identify interneurons that regulate CO2 attraction, we raised interneuron-ablated or silenced strains at high CO2 and assayed their responses to 0.1% and 0.25% CO2. Animals raised at high CO2 were tested with lower concentrations of CO2 than animals raised at ambient CO2 due to their increased CO2 sensitivity; 0.1% and 0.25% CO2 were chosen because they elicited non­saturating responses from …	Tissue ablation phenotypic evidence used in manual assertion [ECO:0007137]			High CO2	[CHEBI:16526] carbon dioxide	has quality	[PATO:0001863] chronic	has quality	[PATO:0002304] Increased amount	[RO_0002305] is small molecule activator of	[GO:0170015] carbon dioxide receptor activity														[RO:0004047] causally upstream of or within, positive effect	[GO:0009987] cellular process	[BFO_0000066] occurs in		AIZ						[RO:0004047] causally upstream of or within, positive effect	[GO:0050924] positive regulation of negative chemotaxis									[BFO_0000050] part of
C74	Neuron regulates behaviour	28823678	Guillermin et al 2017	"To identify interneurons that regulate CO2 attraction, we raised interneuron-ablated or silenced strains at high CO2 and assayed their responses to 0.1% and 0.25% CO2. Animals raised at high CO2 were tested with lower concentrations of CO2 than animals raised at ambient CO2 due to their increased CO2 sensitivity; 0.1% and 0.25% CO2 were chosen because they elicited non­saturating responses from …	Tissue ablation phenotypic evidence used in manual assertion [ECO:0007137]			High CO2	[CHEBI:16526] carbon dioxide	has quality	[PATO:0001863] chronic	has quality	[PATO:0002304] Increased amount	[RO_0002305] is small molecule activator of	[GO:0170015] carbon dioxide receptor activity														[RO:0004047] causally upstream of or within, positive effect	[GO:0009987] cellular process	[BFO_0000066] occurs in		AIY						[RO:0004047] causally upstream of or within, positive effect	[GO:0050925] negative regulation of negative chemotaxis									[BFO_0000050] part of
C75	Neuron regulates behaviour	28823678	Guillermin et al 2017	"We next investigated the mechanisms that drive CO2-evoked behaviors of opposing valence. We previously showed that the BAG sensory neurons detect CO2 and are required for CO2 avoidance [12, 15, 20]. We therefore examined the role of BAG in mediating CO2 attraction. We found that BAG is required for CO2 attraction as well as repulsion: animals lacking BAG failed to respond to CO2 regardless of th…	Tissue ablation phenotypic evidence used in manual assertion [ECO:0007137]			Ambient CO2	[CHEBI:16526] carbon dioxide	has quality	[PATO:0001863] chronic			[RO_0002305] is small molecule activator of	[GO:0170015] carbon dioxide receptor activity														[RO:0004047] causally upstream of or within, positive effect	[GO:0009987] cellular process	[BFO_0000066] occurs in		BAG						[RO:0004047] causally upstream of or within, positive effect	[GO:0050925] negative regulation of negative chemotaxis									[BFO_0000050] part of
C76	Neuron regulates behaviour	28823678	Guillermin et al 2017	"We next investigated the mechanisms that drive CO2-evoked behaviors of opposing valence. We previously showed that the BAG sensory neurons detect CO2 and are required for CO2 avoidance [12, 15, 20]. We therefore examined the role of BAG in mediating CO2 attraction. We found that BAG is required for CO2 attraction as well as repulsion: animals lacking BAG failed to respond to CO2 regardless of th…	Tissue ablation phenotypic evidence used in manual assertion [ECO:0007137]			Ambient CO2	[CHEBI:16526] carbon dioxide	has quality	[PATO:0001863] chronic			[RO_0002305] is small molecule activator of	[GO:0170015] carbon dioxide receptor activity														[BFO_0000050] part of	[GO:0050925] negative regulation of negative chemotaxis									[BFO_0000050] part of	behavioral response to CO2
C77	Neuron regulates behaviour	28823678	Guillermin et al 2017	"We next investigated the mechanisms that drive CO2-evoked behaviors of opposing valence. We previously showed that the BAG sensory neurons detect CO2 and are required for CO2 avoidance [12, 15, 20]. We therefore examined the role of BAG in mediating CO2 attraction. We found that BAG is required for CO2 attraction as well as repulsion: animals lacking BAG failed to respond to CO2 regardless of th…	Tissue ablation phenotypic evidence used in manual assertion [ECO:0007137]			High CO2	[CHEBI:16526] carbon dioxide	has quality	[PATO:0001863] chronic	has quality	[PATO:0002304] Increased amount	[RO_0002305] is small molecule activator of	[GO:0170015] carbon dioxide receptor activity														[RO:0004047] causally upstream of or within, positive effect	[GO:0009987] cellular process	[BFO_0000066] occurs in		BAG						[RO:0004047] causally upstream of or within, positive effect	[GO:0050924] positive regulation of negative chemotaxis									[BFO_0000050] part of
C78	Neuron regulates behaviour	28823678	Guillermin et al 2017	"We next investigated the mechanisms that drive CO2-evoked behaviors of opposing valence. We previously showed that the BAG sensory neurons detect CO2 and are required for CO2 avoidance [12, 15, 20]. We therefore examined the role of BAG in mediating CO2 attraction. We found that BAG is required for CO2 attraction as well as repulsion: animals lacking BAG failed to respond to CO2 regardless of th…	Tissue ablation phenotypic evidence used in manual assertion [ECO:0007137]			High CO2	[CHEBI:16526] carbon dioxide	has quality	[PATO:0001863] chronic	has quality	[PATO:0002304] Increased amount	[RO_0002305] is small molecule activator of	[GO:0170015] carbon dioxide receptor activity														[BFO_0000050] part of	[GO:0050924] positive regulation of negative chemotaxis									[BFO_0000050] part of	behavioral response to CO2
C79	Neuron regulates behaviour	28823678	Guillermin et al 2017	"We next investigated the mechanisms that drive CO2-evoked behaviors of opposing valence. We previously showed that the BAG sensory neurons detect CO2 and are required for CO2 avoidance [12, 15, 20]. We therefore examined the role of BAG in mediating CO2 attraction. We found that BAG is required for CO2 attraction as well as repulsion: animals lacking BAG failed to respond to CO2 regardless of th…	Tissue ablation phenotypic evidence used in manual assertion [ECO:0007137]			High CO2	[CHEBI:16526] carbon dioxide	has quality	[PATO:0001863] chronic	has quality	[PATO:0002304] Increased amount	[RO_0002305] is small molecule activator of	[GO:0170015] carbon dioxide receptor activity														[RO:0004047] causally upstream of or within, positive effect	[GO:0009987] cellular process	[BFO_0000066] occurs in		BAG						[RO:0004047] causally upstream of or within, positive effect	[GO:0050924] positive regulation of negative chemotaxis									[BFO_0000050] part of
C80	Neuron regulates behaviour	28823678	Guillermin et al 2017	"We next investigated the mechanisms that drive CO2-evoked behaviors of opposing valence. We previously showed that the BAG sensory neurons detect CO2 and are required for CO2 avoidance [12, 15, 20]. We therefore examined the role of BAG in mediating CO2 attraction. We found that BAG is required for CO2 attraction as well as repulsion: animals lacking BAG failed to respond to CO2 regardless of th…	Tissue ablation phenotypic evidence used in manual assertion [ECO:0007137]			High CO2	[CHEBI:16526] carbon dioxide	has quality	[PATO:0001863] chronic	has quality	[PATO:0002304] Increased amount	[RO_0002305] is small molecule activator of	[GO:0170015] carbon dioxide receptor activity														[BFO_0000050] part of	[GO:0050925] negative regulation of negative chemotaxis									[BFO_0000050] part of	behavioral response to CO2
C81	Neuronal activity regulates behaviour	28823678	Guillermin et al 2017	"Transiently silencing AIY and RIA in adult animals using the histamine-gated chloride channel HisClI [45, 46] had the same effect on CÜ2-evoked behavior as genetic ablation (Figure 2G). Together, these results suggest that CO2 avoidance is mediated by four pairs of first-order interneurons - AIY, AIZ, RIA, and RIG - whose real- time activity levels determine behavior."	Neuron chemical inhibition assay evidence				[CHEBI:16526] carbon dioxide					[RO_0002305] is small molecule activator of	[GO:0170015] carbon dioxide receptor activity														[RO_0002304] causally upstream of, positive effect	[GO:0051899] Membrane depolarization	[BFO_0000066] occurs in		AIY						[BFO_0000050] part of	[GO:0050924] positive regulation of negative chemotaxis									[BFO_0000050] part of
C82	Neuronal activity regulates behaviour	28823678	Guillermin et al 2017	"Transiently silencing AIY and RIA in adult animals using the histamine-gated chloride channel HisClI [45, 46] had the same effect on CÜ2-evoked behavior as genetic ablation (Figure 2G). Together, these results suggest that CO2 avoidance is mediated by four pairs of first-order interneurons - AIY, AIZ, RIA, and RIG - whose real- time activity levels determine behavior."	Neuron chemical inhibition assay evidence				[CHEBI:16526] carbon dioxide					[RO_0002305] is small molecule activator of	[GO:0170015] carbon dioxide receptor activity														[RO_0002304] causally upstream of, positive effect	[GO:0051899] Membrane depolarization	[BFO_0000066] occurs in		RIA						[BFO_0000050] part of	[GO:0050925] negative regulation of negative chemotaxis									[BFO_0000050] part of
C83	Neuropeptide signalling pathway affects behaviour	28823678	Guillermin et al 2017	" We then investigated the signaling mechanisms used by BAG in animals raised at ambient vs. high CO2 to generate attractive or repulsive responses to CO2. The FMRFamide-like neuropeptide FLP-17 is expressed specifically in BAG [31, 32]. We found that flp-17 mutants raised at ambient CO2 did not respond to any concentration of CO2 (Figures ​(Figures1E,1E, S2B). By contrast, flp-17 mutants raised …	Mutant visible phenotype evidence used in manual assertion [ECO:0007118]			High CO2	[CHEBI:16526] carbon dioxide	has quality	[PATO:0001863] chronic	has quality	[PATO:0002304] Increased amount	[RO_0002305] is small molecule activator of	[GO:0170015] carbon dioxide receptor activity														[RO_0002304] causally upstream of, positive effect	[GO:0160041] neuropeptide activity	[RO_0002333] enabled by	flp-17							[BFO_0000050] part of	[GO:0050924] positive regulation of negative chemotaxis									[BFO_0000050] part of
C84	Neuropeptide signalling pathway affects behaviour (cell agnostic).	28823678	Guillermin et al 2017	"To gain insight into the neuromodulators that regulate CO2 response valence, we examined the CO2-evoked behaviors of animals lacking individual neuropeptides that were previously shown to be enriched in BAG [20]. We first examined the CO2 response of animals raised at ambient CO2 and found that animals lacking the FMRFamide-like neuropeptide FLP-27 showed reduced avoidance, while animals lacking…	Mutant visible phenotype evidence used in manual assertion [ECO:0007118]										[GO:0160041] neuropeptide activity	[RO_0002333] enabled by	nlp-1			[BFO_0000066] occurs in		BAG							[BFO_0000050] part of	[GO:0050924] positive regulation of negative chemotaxis									[BFO_0000050] part of	behavioral response to CO2
C85	Neuropeptide signalling pathway affects behaviour (cell agnostic).	28823678	Guillermin et al 2017	To gain insight into the neuromodulators that regulate CO2 response valence, we examined the CO2-evoked behaviors of animals lacking individual neuropeptides that were previously shown to be enriched in BAG [20]. We first examined the CO2 response of animals raised at ambient CO2 and found that animals lacking the FMRFamide-like neuropeptide FLP-27 showed reduced avoidance, while animals lacking …	Mutant visible phenotype evidence used in manual assertion [ECO:0007118]				[CHEBI:16526] carbon dioxide	has quality	[PATO:0001863] chronic			[RO_0002305] is small molecule activator of	[GO:0160041] neuropeptide activity	[RO_0002333] enabled by	flp-27												[BFO_0000050] part of	[GO:0050925] negative regulation of negative chemotaxis									[BFO_0000050] part of	behavioral response to CO2
C86	Neuropeptide signalling pathway affects behaviour via identified cell		Guillermin et al 2017	"Thus, FLP-17 is required for CO2 avoidance but acts in combination with other signaling mechanisms to mediate CO2 attraction. A candidate for such an additional signaling mechanism is glutamate, since BAG expresses the vesicular glutamate transporter EAT-4 [33]. We found that eat-4 mutants raised at ambient CO2 failed to respond to CO2, while eat-4 mutants raised at high CO2 showed decreased CO2…	Mutant visible phenotype evidence used in manual assertion [ECO:0007118]			High CO2	[CHEBI:16526] carbon dioxide	has quality	[PATO:0001863] chronic	has quality	[PATO:0002304] Increased amount	[RO_0002305] is small molecule activator of	[GO:0170015] carbon dioxide receptor activity														[RO_0002304] causally upstream of, positive effect	[GO:0160041] neuropeptide activity	[RO_0002333] enabled by	flp-17							[BFO_0000050] part of	[GO:0050925] negative regulation of negative chemotaxis									[BFO_0000050] part of
C87	Environmental input regulates behavior via defined neuron	18524955	Hallem & Sternberg 2008	"To further test the role of the BAG neurons in CO2 response, we ablated them using a laser microbeam and measured the ability of ablated worms to respond to CO2. As a control, we ablated the AWC olfactory neurons, which mediate attraction (17). Ablation of the BAG neurons resulted in greatly reduced CO2 avoidance (Fig. 5B). By contrast, mock-ablated and AWC-ablated animals responded normally to …	Tissue ablation phenotypic evidence used in manual assertion [ECO:0007137]				[CHEBI:16526] carbon dioxide					[RO_0002305] is small molecule activator of	[GO:0170015] carbon dioxide receptor activity														[RO:0004047] causally upstream of or within, positive effect	[GO:0009987] cellular process	[BFO_0000066] occurs in		BAG						[RO:0004047] causally upstream of or within, positive effect	[GO:0050924] positive regulation of negative chemotaxis									[BFO_0000050] part of
C88	Environmental input regulates behavior via defined neuron	18524955	Hallem & Sternberg 2008	"To further test the role of the BAG neurons in CO2 response, we ablated them using a laser microbeam and measured the ability of ablated worms to respond to CO2. As a control, we ablated the AWC olfactory neurons, which mediate attraction (17). Ablation of the BAG neurons resulted in greatly reduced CO2 avoidance (Fig. 5B). By contrast, mock-ablated and AWC-ablated animals responded normally to …	Tissue ablation phenotypic evidence used in manual assertion [ECO:0007137]				[CHEBI:16526] carbon dioxide					[RO_0002305] is small molecule activator of	[GO:0170015] carbon dioxide receptor activity														[BFO_0000050] part of	[GO:0050924] positive regulation of negative chemotaxis									[BFO_0000050] part of	behavioral response to CO2
C89	Ion channel activity in defined neuron regulates behaviour	18524955	Hallem & Sternberg 2008	"Given that ablation of the BAG neurons results in greatly reduced CO2 avoidance, we then asked whether tax-4 expression in the BAG neurons is sufficient for CO2 avoidance by expressing tax-4 under the control of only the gcy-33 promoter. We found that tax-4 expression in BAG rescues the CO2 response defect of tax-4 mutants (Fig. 6B). Thus, a cGMP signaling pathway involving TAX-2/TAX-4 operates …	Mutant visible phenotype evidence used in manual assertion [ECO:0007118]	Transgenic rescue experiment evidence used in manual assertion [ECO:0006092]			[CHEBI:16526] carbon dioxide					[RO_0002305] is small molecule activator of	[GO:0170015] carbon dioxide receptor activity														[RO_0002304] causally upstream of, positive effect	[GO:0005223] intracellular cGMP-activated cation channel activity	[RO_0002333] enabled by	tax-4			[BFO_0000066] occurs in		BAG
C90	Ion channel activity in defined neuron regulates behaviour	18524955	Hallem & Sternberg 2008	"We also tested the tax-2 allele tax-2(p694), a cis-regulatory mutation that disrupts tax-2 expression in the AQR, AFD, ASE, and BAG neurons (19). tax-2(p694) mutants do not respond to CO2 in our assay (Fig. 2B). Because mutations and transgenes that compromise the function of AQR, AFD, and ASE respond normally to CO2 (Fig. 6 and Fig. S4), tax-2 is likely required in the BAG neurons (Fig. S5) for…	Mutant visible phenotype evidence used in manual assertion [ECO:0007118]				[CHEBI:16526] carbon dioxide					[RO_0002305] is small molecule activator of	[GO:0170015] carbon dioxide receptor activity														[RO_0002304] causally upstream of, positive effect	[GO:0005223] intracellular cGMP-activated cation channel activity	[RO_0002333] enabled by	tax-2			[BFO_0000066] occurs in		BAG
C91	Environmental input regulates neuronal activity	21173231	Hallem et al 2011	"To determine whether the BAG neurons respond to environmental CO2, we monitored the activity of BAG neurons using the genetically encoded ratiometric calcium indicator cameleon (22). The gcy-33 promoter was used to drive expression of cameleon specifically in the BAG neurons (23). We first confirmed that animals expressing gcy-33::cameleon show normal CO2 avoidance behavior (Fig. S3). We then im…	Genetically encoded fluorescent ion concentration sensor assay evidence [ECO:0006040]				[CHEBI:16526] carbon dioxide					[RO_0002305] is small molecule activator of	[GO:0170015] carbon dioxide receptor activity														[RO_0002304] causally upstream of, positive effect	[GO:0051899] Membrane depolarization	[BFO_0000066] occurs in		BAG
C92	G protein-coupled receptor signalling pathway regulates neural activity	21173231	Hallem et al 2011	"We also found that G-protein signaling modulated BAG neuron responses to CO2: mutation of rgs-3, which encodes a regulator of G protein signaling (30), resulted in reduced BAG neuron responses to CO2 (Fig. 3). To test whether rgs-3 functions in BAG neurons to regulate CO2 responses, we expressed rgs-3 specifically in the BAG neurons of rgs-3 mutants and found that this expression restored normal…	Mutant visible phenotype evidence used in manual assertion [ECO:0007118]										[GO:0005096] GTPase activator activity	[RO_0002333] enabled by	rgs-3												[RO_0002305] causally upstream of, negative effect	[GO:0007186] G protein-coupled receptor signaling pathway									[RO_0002305] causally upstream of, negative effect	[GO:0051899] Membrane depolarization	[BFO_0000066] occurs in		BAG
C93	Ion channel regulates membrane potential	21173231	Hallem et al 2011	"CO2 avoidance behavior by C. elegans requires multiple signaling pathways, including a cGMP, a G protein, an insulin, and a TGF-β pathway (13, 14). To test whether any of these pathways are required for the CO2-evoked calcium response of the BAG neurons, we measured CO2-evoked calcium transients of BAG neurons in animals that are mutant for these pathways and behaviorally defective in acute CO2 …	Genetically encoded fluorescent ion concentration sensor assay evidence [ECO:0006040]	Mutant visible phenotype evidence used in manual assertion [ECO:0007118]			[CHEBI:16526] carbon dioxide					[RO_0002305] is small molecule activator of	[GO:0170015] carbon dioxide receptor activity														[RO_0002304] causally upstream of, positive effect	[GO:0005223] intracellular cGMP-activated cation channel activity	[RO_0002333] enabled by	tax-2							[RO_0002304] causally upstream of, positive effect	[GO:0051899] Membrane depolarization	[BFO_0000066] occurs in		BAG
C94	Ion channel regulates membrane potential	21173231	Hallem et al 2011	"CO2 avoidance behavior by C. elegans requires multiple signaling pathways, including a cGMP, a G protein, an insulin, and a TGF-β pathway (13, 14). To test whether any of these pathways are required for the CO2-evoked calcium response of the BAG neurons, we measured CO2-evoked calcium transients of BAG neurons in animals that are mutant for these pathways and behaviorally defective in acute CO2 …	Genetically encoded fluorescent ion concentration sensor assay evidence [ECO:0006040]	Mutant visible phenotype evidence used in manual assertion [ECO:0007118]			[CHEBI:16526] carbon dioxide					[RO_0002305] is small molecule activator of	[GO:0170015] carbon dioxide receptor activity														[RO_0002304] causally upstream of, positive effect	[GO:0005223] intracellular cGMP-activated cation channel activity	[RO_0002333] enabled by	tax-4							[RO_0002304] causally upstream of, positive effect	[GO:0051899] Membrane depolarization	[BFO_0000066] occurs in		BAG
C95	Ion channel regulates neural activity	21173231	Hallem et al 2011	"To test whether gcy-9 is required for CO2-evoked activity of BAG neurons, we imaged the BAG neurons of gcy-9 mutants. We found that the BAG neurons of gcy-9 mutants did not show CO2-evoked calcium transients, showing that gcy-9 is necessary for BAG neuron responses to CO2 (Fig. 5B). Expression of WT gcy-9 specifically in the BAG neurons of gcy-9 mutants rescued the defect in CO2 avoidance behavi…	Genetically encoded fluorescent ion concentration sensor assay evidence [ECO:0006040]	Mutant visible phenotype evidence used in manual assertion [ECO:0007118]	Transgenic rescue experiment evidence used in manual assertion [ECO:0006092]		[CHEBI:16526] carbon dioxide					[RO_0002305] is small molecule activator of	[GO:0170015] carbon dioxide receptor activity	[RO_0002333] enabled by	gcy-9												[BFO_0000050] part of	[GO:0007166] cell surface receptor signaling pathway	[BFO_0000066] occurs in		BAG						[RO_0002304] causally upstream of, positive effect	[GO:0051899] Membrane depolarization	[BFO_0000066] occurs in		BAG
C96	Environmental condition regulates behaviour		Kodama Namba et al 2017	"To test if tonic signalling by AQR, PQR and URX neurons persistently repressed CO2 avoidance in high [O2], we compared the CO2 avoidance of wild type, gcy-35, and gcy-36 mutants at 21% and 11% O2. In 11% O2 gcy-35 and gcy-36 mutants avoided CO2 like N2 controls. However, whereas increasing background O2 levels to 21% inhibited the CO2 avoidance behavior of wild type animals, it had no effect on …					[CHEBI:15379] dioxygen			has quality	[PATO:0002304] Increased amount	[RO_0002305] is small molecule activator of	[GO:0019826] oxygen sensor activity	[RO_0002333] enabled by	gcy-35												[BFO_0000050] part of	[GO:0050925] negative regulation of negative chemotaxis									[BFO_0000050] part of	behavioral response to CO2
C97	Environmental condition regulates behaviour		Kodama Namba et al 2017	"To test if tonic signalling by AQR, PQR and URX neurons persistently repressed CO2 avoidance in high [O2], we compared the CO2 avoidance of wild type, gcy-35, and gcy-36 mutants at 21% and 11% O2. In 11% O2 gcy-35 and gcy-36 mutants avoided CO2 like N2 controls. However, whereas increasing background O2 levels to 21% inhibited the CO2 avoidance behavior of wild type animals, it had no effect on …					[CHEBI:15379] dioxygen			has quality	[PATO:0002304] Increased amount	[RO_0002305] is small molecule activator of	[GO:0019826] oxygen sensor activity	[RO_0002333] enabled by	gcy-36			[BFO_0000066] occurs in		URX							[BFO_0000050] part of	[GO:0050925] negative regulation of negative chemotaxis									[BFO_0000050] part of	behavioral response to CO2
C98	Environmental input regulates neuronal activity		Kodama Namba et al 2017	"We examined if CO2 elicited a Ca2+ response in RIA interneurons, and if this response was modulated by O2 context. We exposed animals expressing cameleon YC3.60 in RIA to a stimulus train in which we sequentially altered O2 and CO2 levels, and measured fluorescence changes in the cell body. 3% CO2 evoked a Ca2+ response in RIA neurons that was not significantly altered by background O2 (Figure 8…	Genetically encoded fluorescent ion concentration sensor assay evidence [ECO:0006040]				[CHEBI:16526] carbon dioxide					[RO_0002305] is small molecule activator of	[GO:0170015] carbon dioxide receptor activity														[RO_0002304] causally upstream of, positive effect	[GO:0051899] Membrane depolarization	[BFO_0000066] occurs in		RIA
[truncated: 5 more columns]
